# Supplementary material for: Reanalysis of cancer mortality in Japanese A-bomb survivors exposed to low doses of radiation: bootstrap and simulation methods
Source: Environ Health. 2009 Dec 9;8:56. doi: 10.1186/1476-069X-8-56 (PMC2799447; doi:10.1186/1476-069X-8-56)
Supplement: Additional file 1 — Contains index file for downloading 4 Tables, 3 Code Files, 2 Commentary Files, and 5 Data Files. [file 1476-069X-8-56-S1.ZIP]

Archive with 15 entries (15 files):
- AC1.txt
- AC2.txt
- AC2s.txt
- ACom1.doc
- ACom2.doc
- index.html
- lambda1.txt
- lambda2.txt
- S1.xls
- S2.xls
- S3.xls
- stomdat1.txt
- theta1.txt
- theta2.txt
- S4.xls
