# Supplementary material for: Reanalysis of cancer mortality in Japanese A-bomb survivors exposed to low doses of radiation: bootstrap and simulation methods
Source: Environ Health. 2009 Dec 9;8:56. doi: 10.1186/1476-069X-8-56 (PMC2799447; doi:10.1186/1476-069X-8-56)
Supplement: Additional file 1 — Contains index file for downloading 4 Tables, 3 Code Files, 2 Commentary Files, and 5 Data Files. [file 1476-069X-8-56-S1.ZIP › AC1.txt]

#BCa method for the stomach at latency 11.89 years
#stomach null: fullfit beta1=0.45849085, sigma1=119.95993465, tau1=82.66754681
#lambda2 is the 3011-vector of fitted Poisson parameters for each data cell, as determined separately
#theta2 is the 17-vector of control parameters at the MLE, as determined separately.

B=1000

stomdat<-read.table("stomdat1.txt", header=TRUE)
attach(stomdat)
d<-read.table("lambda2.txt")
attach(d)
e<-read.table("theta2.txt")
attach(e)
beta1=0.45849085
sigma1=119.95993465
tau1=82.66754681
theta<-seq(0,0,length=17)
con<-seq(1,1,length=3011)
cvar<-array(c(con,gen,lnmatta,excat1,excat2,excat3,excat4,excat5,excat6,excat7,excat8,excat9,excat10,excat11,excat12,excat13,excat14), dim=c(3011,17))
phi=11.89
dtse<-ifelse(since>=phi,cold,0)

#check
f<-function(theta)
{
lin<-crossprod(t(cvar),theta)
linp<-lin+log(py)
ERR<-beta1*dtse+sigma1*dtse*exp(-tau1*dtse)
lambda<-exp(linp)*(1+ERR)
ker<-lambda-obs*log(lambda)
sum(ker)
}
gr<-function(theta)
{
lin<-crossprod(t(cvar),theta)
linp<-lin+log(py)
ERR<-beta1*dtse+sigma1*dtse*exp(-tau1*dtse)
lambda<-exp(linp)*(1+ERR)
crossprod((lambda-obs),cvar)
}
par<-theta2
fitcon<-optim(par,f,gr,method="BFGS",control=list(maxit=500),hessian=TRUE)

if (fitcon$convergence != 0)
{
par=fitcon$par
fitcon<-optim(par,f,gr,method="BFGS",control=list(maxit=500),hessian=TRUE)
fitcon$value
}
fitcon

#hessian
eta<-seq(0,0,length=20)

km<-function(eta)
{
theta<-eta[1:17]
beta<-eta[18]
sigma<-eta[19]
tau<-exp(eta[20])
ERR<-beta*dtse+sigma*dtse*exp(-tau*dtse)
lin<-crossprod(t(cvar),theta)
linp<-lin+log(py)
lambda<-exp(linp)*(1+ERR)
ker<-lambda-obs*log(lambda)
sum(ker)
}
grm<-function(eta)
{
theta<-eta[1:17]
beta<-eta[18]
sigma<-eta[19]
tau<-exp(eta[20])
ERR<-beta*dtse+sigma*dtse*exp(-tau*dtse)
lin<-crossprod(t(cvar),theta)
linp<-lin+log(py)
lambda<-exp(linp)*(1+ERR)
cvar2p<-array(c(cvar,dtse/(1+ERR),(dtse*exp(-tau*dtse))/(1+ERR),(-tau*sigma*dtse^2*exp(-tau*dtse))/(1+ERR)),dim=c(3011,20))
crossprod((lambda-obs),cvar2p)
}

fitwop<-optim(c(fitcon$par,beta1,sigma1,log(tau1)),km,grm,method="BFGS",control=list(maxit=2000,reltol=1e-8),hessian=TRUE)

hess<-fitwop$hessian

betahat<-fitwop$par[18]
sigmahat<-fitwop$par[19]
tauhat<-exp(fitwop$par[20])
thetahat<-fitwop$par[1:17]
linhat<-crossprod(t(cvar),thetahat)
linphat<-linhat+log(py)
ERRhat<-betahat*dtse+sigmahat*dtse*exp(-tauhat*dtse)
lambdahat<-exp(linphat)*(1+ERRhat)
cvar2p<-array(c(cvar,dtse/(1+ERRhat),(dtse*exp(-tauhat*dtse))/(1+ERRhat),(-tauhat*sigmahat*dtse^2*exp(-tauhat*dtse))/(1+ERRhat)),dim=c(3011,20))

err1hat<-betahat+sigmahat*exp(-tauhat)
err025hat<-betahat*0.025+sigmahat*0.025*exp(-tauhat*0.025)

#hesscheck: hessian agrees closely with the analytical form of the Fisher Information e.g.
hess[18,18]
sum(obs*(dtse/(1+ERRhat))^2)

cov<-solve(hess)

err1dot<-rep(0,20)
err1dot[18]<-1
err1dot[19]<-exp(-tauhat)
err1dot[20]<--tauhat*sigmahat*exp(-tauhat)

err025dot<-rep(0,20)
err025dot[18]<-0.025
err025dot[19]<-0.025*exp(-tauhat*0.025)
err025dot[20]<-sigmahat*0.025*exp(-tauhat*0.025)*(-0.025)*tauhat

dhat1<-crossprod(t(cov),err1dot)
dhat025<-crossprod(t(cov),err025dot)

#bootstrap
hstart=date()

beta1boot<-rep(0,B)
sigma1boot<-rep(0,B)
tau1boot<-rep(0,B)
err1boot<-rep(0,B)
scorelf<-rep(0,B)

for (j in 1:B)
{
obss<-rpois(3011,lambdahat)
klf1<-function(x)
{
tlf1<-fitwop$par+x*dhat1
thetalf1<-tlf1[1:17]
betalf1<-tlf1[18]
sigmalf1<-tlf1[19]
taulf1<-exp(tlf1[20])
linlf1<-crossprod(t(cvar),thetalf1)
linplf1<-linlf1+log(py)
ERRlf1<-betalf1*dtse+sigmalf1*dtse*exp(-taulf1*dtse)
lambdalf1<-exp(linplf1)*(1+ERRlf1)
kerlf1<-lambdalf1-obss*log(lambdalf1)
sum(kerlf1)
}

fitlf1<-optimise(klf1,c(-200,200))
minlf1<-fitwop$par+fitlf1$minimum*dhat1
beta1boot[j]<-minlf1[18]
sigma1boot[j]<-minlf1[19]
tau1boot[j]<-exp(minlf1[20])
err1boot[j]<-beta1boot[j]+sigma1boot[j]*exp(-tau1boot[j])

score<-crossprod((obss-lambdahat),cvar2p)
scorelf[j]<-crossprod(t(score),dhat1)
}

#accbias
mean(scorelf)
num<-mean(scorelf^3)
den<-(mean(scorelf^2))^1.5
a<-1/6*num/den
num
den
a1<-a

w<-qnorm(sum(err1boot<err1hat)/B)
w1<-w

z1<-qnorm(0.025)
z2<-qnorm(0.975)

r11<-B*pnorm(w1+((w1+z1)/(1-a1*(w1+z1))))
r12<-B*pnorm(w1+((w1+z2)/(1-a1*(w1+z2))))

sT<-sort(err1boot)

lo1<-sT[r11]
hi1<-sT[r12]

bca1<-c(lo1,hi1)

beta025boot<-rep(0,B)
sigma025boot<-rep(0,B)
tau025boot<-rep(0,B)
err025boot<-rep(0,B)
scorelf<-rep(0,B)

#loop2
for (j in 1:B)
{
obss<-rpois(3011,lambdahat)
klf025<-function(x)
{
tlf025<-fitwop$par+x*dhat025
thetalf025<-tlf025[1:17]
betalf025<-tlf025[18]
sigmalf025<-tlf025[19]
taulf025<-exp(tlf025[20])
linlf025<-crossprod(t(cvar),thetalf025)
linplf025<-linlf025+log(py)
ERRlf025<-betalf025*dtse+sigmalf025*dtse*exp(-taulf025*dtse)
lambdalf025<-exp(linplf025)*(1+ERRlf025)
kerlf025<-lambdalf025-obss*log(lambdalf025)
sum(kerlf025)
}

score<-crossprod((obss-lambdahat),cvar2p)
scorelf[j]<-crossprod(t(score),dhat025)

fitlf025<-optimise(klf025,c(-200,200))
minlf025<-fitwop$par+fitlf025$minimum*dhat025
beta025boot[j]<-minlf025[18]
sigma025boot[j]<-minlf025[19]
tau025boot[j]<-exp(minlf025[20])
err025boot[j]<-beta025boot[j]*0.025+sigma025boot[j]*0.025*exp(-tau025boot[j]*0.025)
}

mean(scorelf)
num<-mean(scorelf^3)
den<-(mean(scorelf^2))^1.5
a<-1/6*num/den
num
den
a025<-a

w<-qnorm(sum(err025boot<err025hat)/B)
w025<-w

z1<-qnorm(0.025)
z2<-qnorm(0.975)

r0251<-B*pnorm(w025+((w025+z1)/(1-a025*(w025+z1))))
r0252<-B*pnorm(w025+((w025+z2)/(1-a025*(w025+z2))))

sT<-sort(err025boot)

lo025<-sT[r0251]
hi025<-sT[r0252]

bca025<-c(lo025,hi025)

w1
a1
bca1
w025
a025
bca025

hend=date()
hstart
hend

#end of code
