# Supplementary material for: Reanalysis of cancer mortality in Japanese A-bomb survivors exposed to low doses of radiation: bootstrap and simulation methods
Source: Environ Health. 2009 Dec 9;8:56. doi: 10.1186/1476-069X-8-56 (PMC2799447; doi:10.1186/1476-069X-8-56)
Supplement: Additional file 1 — Contains index file for downloading 4 Tables, 3 Code Files, 2 Commentary Files, and 5 Data Files. [file 1476-069X-8-56-S1.ZIP › AC2s.txt]

codel<-1:n
lrtlincon<-1:n
betal<-1:n
lrt2pcon<-1:n
lrt2pcona<-1:n
errmin2p<-1:n
errmin2pa<-1:n
codec<-1:n
code2p<-1:n
code2pa<-1:n
maxgr<-1:n
maxgra<-1:n
betahat<-1:n
sigmahat<-1:n
tauhat<-1:n
betaahat<-1:n
sigmaahat<-1:n
tauahat<-1:n

#loop1
for (i in 1:n)
{
obs<-rpois(3011,lambda1)
f<-function(theta)
{
lin<-crossprod(t(cvar),theta)
linp<-lin+log(py)
ERR<-beta0*dtse
lambda<-exp(linp)*(1+ERR)
ker<-lambda-obs*log(lambda)
2*sum(ker)
}
gr<-function(theta)
{
lin<-crossprod(t(cvar),theta)
linp<-lin+log(py)
ERR<-beta0*dtse
lambda<-exp(linp)*(1+ERR)
2*crossprod((lambda-obs),cvar)
}
par<-theta1
fitcon<-optim(par,f,gr,method="BFGS",control=list(maxit=500))
fitcon$value

if (fitcon$convergence != 0)
{
par=fitcon$par
fitcon<-optim(par,f,gr,method="BFGS",control=list(maxit=500))
fitcon$value
}
codec[i]=fitcon$convergence
fitcon$value

#fit linear
thetal<-seq(0,0,length=18)
fl<-function(thetal)
{
theta<-thetal[0:17]
beta<-thetal[18]
lin<-crossprod(t(cvar),theta)
linp<-lin+log(py)
ERR<-beta*dtse
lambda<-exp(linp)*(1+ERR)
ker<-lambda-obs*log(lambda)
2*sum(ker)
}
grl<-function(thetal)
{
theta<-thetal[0:17]
beta<-thetal[18]
lin<-crossprod(t(cvar),theta)
linp<-lin+log(py)
ERR<-beta*dtse
lambda<-exp(linp)*(1+ERR)
cvarl<-array(c(cvar,dtse/(1+ERR)),dim=c(3011,18))
2*crossprod((lambda-obs),cvarl)
}
par<-c(fitcon$par,beta0)
fitlin<-optim(par,fl,grl,method="BFGS",control=list(maxit=500))
fitlin$value
if (fitlin$convergence != 0)
{
par=fitlin$par
fitlin<-optim(par,f,gr,method="BFGS",control=list(maxit=500))
fitlin$value
}
codel[i]=fitlin$convergence
codel[i]
betal[i]=fitlin$par[18]
lrtlincon[i]=fitcon$value-fitlin$value
lrtlincon[i]

#stage1
etaa<-seq(0,0,length=20)
ka<-function(etaa)
{
thetaa<-etaa[1:17]
betaa<-etaa[18]
sigmaa<-etaa[19]
taua<-exp(etaa[20])
ERR<-betaa*dtse+sigmaa*dtse*exp(-taua*dtse)
if ((min(ERR)<(-0.999)))
{
etaa[18]=etaa[18]-4*(min(ERR)+0.999)
betaa<-etaa[18]
ERR<-betaa*dtse+sigmaa*dtse*exp(-taua*dtse)
}
if ((min(ERR)<(-0.999)))
{
etaa[18]=etaa[18]-4*(min(ERR)+0.999)
betaa<-etaa[18]
ERR<-betaa*dtse+sigmaa*dtse*exp(-taua*dtse)
}
if ((min(ERR)<(-0.999)))
{
etaa[18]=etaa[18]-4*(min(ERR)+0.999)
betaa<-etaa[18]
ERR<-betaa*dtse+sigmaa*dtse*exp(-taua*dtse)
}
lin<-crossprod(t(cvar),thetaa)
linp<-lin+log(py)
lambda<-exp(linp)*(1+ERR)
ker<-lambda-obs*log(lambda)
2*sum(ker)
}
gra<-function(etaa)
{
thetaa<-etaa[1:17]
betaa<-etaa[18]
sigmaa<-etaa[19]
taua<-exp(etaa[20])
ERR<-betaa*dtse+sigmaa*dtse*exp(-taua*dtse)
if ((min(ERR)<(-0.999)))
{
etaa[18]=etaa[18]-4*(min(ERR)+0.999)
betaa<-etaa[18]
ERR<-betaa*dtse+sigmaa*dtse*exp(-taua*dtse)
}
if ((min(ERR)<(-0.999)))
{
etaa[18]=etaa[18]-4*(min(ERR)+0.999)
betaa<-etaa[18]
ERR<-betaa*dtse+sigmaa*dtse*exp(-taua*dtse)
}
if ((min(ERR)<(-0.999)))
{
etaa[18]=etaa[18]-4*(min(ERR)+0.999)
betaa<-etaa[18]
ERR<-betaa*dtse+sigmaa*dtse*exp(-taua*dtse)
}
lin<-crossprod(t(cvar),thetaa)
linp<-lin+log(py)
lambda<-exp(linp)*(1+ERR)
cvar2p<-array(c(cvar,dtse/(1+ERR),(dtse*exp(-taua*dtse))/(1+ERR),taua*(-sigmaa*dtse^2*exp(-taua*dtse))/(1+ERR)),dim=c(3011,20))
2*crossprod((lambda-obs),cvar2p)
}

par=c(fitcon$par,beta0,0,0)
fitwop<-optim(par,ka,control=list(maxit=1000,reltol=1e-8))
fitwop<-optim(par,ka,gra,method="CG",control=list(maxit=50,reltol=1e-8))
fitwop<-optim(fitwop$par,ka,control=list(maxit=2000,reltol=1e-8))
fitwop<-optim(fitwop$par,ka,gra,method="BFGS",control=list(maxit=5,reltol=1e-8))
fitwop<-optim(fitwop$par,ka,gra,method="BFGS",control=list(maxit=10,reltol=1e-8))
fitwop<-optim(fitwop$par,ka,gra,method="BFGS",control=list(maxit=20,reltol=1e-8))
fitwop<-optim(fitwop$par,ka,gra,method="BFGS",control=list(maxit=1000,reltol=1e-8))
code2pa[i]=fitwop$convergence
lrt2pcona[i]=fitcon$value-fitwop$value
maxgra[i]=max(abs(gra(fitwop$par)))
betaahat[i]=fitwop$par[18]
sigmaahat[i]=fitwop$par[19]
tauahat[i]=exp(fitwop$par[20])
ERR<-betaahat[i]*dtse+sigmaahat[i]*dtse*exp(-tauahat[i]*dtse)
errmin2pa[i]=min(ERR)

#stage2
eta<-seq(0,0,length=20)
twopmin<-seq(0,0,length=11)
twopest<-outer(eta,twopmin)
code<-twopmin
for (m in 1:11)
{
k1<-function(eta)
{
theta<-eta[1:17]
beta<-eta[18]
sigma<-eta[19]
u<-exp(eta[20])
tau<-u/(1+u)
ERR<-beta*dtse+sigma*dtse*exp(-tau*dtse)
if ((min(ERR)<(-0.999)))
{
eta[18]=eta[18]-4*(min(ERR)+0.999)
beta<-eta[18]
ERR<-beta*dtse+sigma*dtse*exp(-tau*dtse)
}
if ((min(ERR)<(-0.999)))
{
eta[18]=eta[18]-4*(min(ERR)+0.999)
beta<-eta[18]
ERR<-beta*dtse+sigma*dtse*exp(-tau*dtse)
}
if ((min(ERR)<(-0.999)))
{
eta[18]=eta[18]-4*(min(ERR)+0.999)
beta<-eta[18]
ERR<-beta*dtse+sigma*dtse*exp(-tau*dtse)
}
lin<-crossprod(t(cvar),theta)
linp<-lin+log(py)
lambda<-exp(linp)*(1+ERR)
ker<-lambda-obs*log(lambda)
2*sum(ker)
}
gr1<-function(eta)
{
theta<-eta[1:17]
beta<-eta[18]
sigma<-eta[19]
u<-exp(eta[20])
tau<-u/(1+u)
ERR<-beta*dtse+sigma*dtse*exp(-tau*dtse)
if ((min(ERR)<(-0.999)))
{
eta[18]=eta[18]-4*(min(ERR)+0.999)
beta<-eta[18]
ERR<-beta*dtse+sigma*dtse*exp(-tau*dtse)
}
if ((min(ERR)<(-0.999)))
{
eta[18]=eta[18]-4*(min(ERR)+0.999)
beta<-eta[18]
ERR<-beta*dtse+sigma*dtse*exp(-tau*dtse)
}
if ((min(ERR)<(-0.999)))
{
eta[18]=eta[18]-4*(min(ERR)+0.999)
beta<-eta[18]
ERR<-beta*dtse+sigma*dtse*exp(-tau*dtse)
}
lin<-crossprod(t(cvar),theta)
linp<-lin+log(py)
lambda<-exp(linp)*(1+ERR)
cvar2p<-array(c(cvar,dtse/(1+ERR),(dtse*exp(-tau*dtse))/(1+ERR),tau*(1-tau)*(-sigma*dtse^2*exp(-tau*dtse))/(1+ERR)),dim=c(3011,20))
2*crossprod((lambda-obs),cvar2p)
}
km<-function(eta)
{
theta<-eta[1:17]
beta<-eta[18]
sigma<-eta[19]
u<-exp(eta[20])
tau<-(2^(m-2))*(1+(u/(1+u)))
ERR<-beta*dtse+sigma*dtse*exp(-tau*dtse)
if ((min(ERR)<(-0.999)))
{
eta[18]=eta[18]-4*(min(ERR)+0.999)
beta<-eta[18]
ERR<-beta*dtse+sigma*dtse*exp(-tau*dtse)
}
if ((min(ERR)<(-0.999)))
{
eta[18]=eta[18]-4*(min(ERR)+0.999)
beta<-eta[18]
ERR<-beta*dtse+sigma*dtse*exp(-tau*dtse)
}
if ((min(ERR)<(-0.999)))
{
eta[18]=eta[18]-4*(min(ERR)+0.999)
beta<-eta[18]
ERR<-beta*dtse+sigma*dtse*exp(-tau*dtse)
}
lin<-crossprod(t(cvar),theta)
linp<-lin+log(py)
lambda<-exp(linp)*(1+ERR)
ker<-lambda-obs*log(lambda)
2*sum(ker)
}
grm<-function(eta)
{
theta<-eta[1:17]
beta<-eta[18]
sigma<-eta[19]
u<-exp(eta[20])
tau<-(2^(m-2))*(1+(u/(1+u)))
ERR<-beta*dtse+sigma*dtse*exp(-tau*dtse)
if ((min(ERR)<(-0.999)))
{
eta[18]=eta[18]-4*(min(ERR)+0.999)
beta<-eta[18]
ERR<-beta*dtse+sigma*dtse*exp(-tau*dtse)
}
if ((min(ERR)<(-0.999)))
{
eta[18]=eta[18]-4*(min(ERR)+0.999)
beta<-eta[18]
ERR<-beta*dtse+sigma*dtse*exp(-tau*dtse)
}
if ((min(ERR)<(-0.999)))
{
eta[18]=eta[18]-4*(min(ERR)+0.999)
beta<-eta[18]
ERR<-beta*dtse+sigma*dtse*exp(-tau*dtse)
}
lin<-crossprod(t(cvar),theta)
linp<-lin+log(py)
lambda<-exp(linp)*(1+ERR)
cvar2p<-array(c(cvar,dtse/(1+ERR),(dtse*exp(-tau*dtse))/(1+ERR),2^(m-2)*(u/((1+u)^2))*(-sigma*dtse^2*exp(-tau*dtse))/(1+ERR)),dim=c(3011,20))
2*crossprod((lambda-obs),cvar2p)
}
k11<-function(eta)
{
theta<-eta[1:17]
beta<-eta[18]
sigma<-eta[19]
u<-exp(eta[20])
tau<-(2^9)*(1+u)
ERR<-beta*dtse+sigma*dtse*exp(-tau*dtse)
if ((min(ERR)<(-0.999)))
{
eta[18]=eta[18]-4*(min(ERR)+0.999)
beta<-eta[18]
ERR<-beta*dtse+sigma*dtse*exp(-tau*dtse)
}
if ((min(ERR)<(-0.999)))
{
eta[18]=eta[18]-4*(min(ERR)+0.999)
beta<-eta[18]
ERR<-beta*dtse+sigma*dtse*exp(-tau*dtse)
}
if ((min(ERR)<(-0.999)))
{
eta[18]=eta[18]-4*(min(ERR)+0.999)
beta<-eta[18]
ERR<-beta*dtse+sigma*dtse*exp(-tau*dtse)
}
lin<-crossprod(t(cvar),theta)
linp<-lin+log(py)
lambda<-exp(linp)*(1+ERR)
ker<-lambda-obs*log(lambda)
2*sum(ker)
}
gr11<-function(eta)
{
theta<-eta[1:17]
beta<-eta[18]
sigma<-eta[19]
u<-exp(eta[20])
tau<-(2^9)*(1+u)
ERR<-beta*dtse+sigma*dtse*exp(-tau*dtse)
if ((min(ERR)<(-0.999)))
{
eta[18]=eta[18]-4*(min(ERR)+0.999)
beta<-eta[18]
ERR<-beta*dtse+sigma*dtse*exp(-tau*dtse)
}
if ((min(ERR)<(-0.999)))
{
eta[18]=eta[18]-4*(min(ERR)+0.999)
beta<-eta[18]
ERR<-beta*dtse+sigma*dtse*exp(-tau*dtse)
}
if ((min(ERR)<(-0.999)))
{
eta[18]=eta[18]-4*(min(ERR)+0.999)
beta<-eta[18]
ERR<-beta*dtse+sigma*dtse*exp(-tau*dtse)
}
lin<-crossprod(t(cvar),theta)
linp<-lin+log(py)
lambda<-exp(linp)*(1+ERR)
cvar2p<-array(c(cvar,dtse/(1+ERR),(dtse*exp(-tau*dtse))/(1+ERR),(2^9)*u*(-sigma*dtse^2*exp(-tau*dtse))/(1+ERR)),dim=c(3011,20))
2*crossprod((lambda-obs),cvar2p)
}

if (m==1)
{
par=c(fitcon$par,0,0,0)
fitwop<-optim(par,k1,control=list(maxit=1000,reltol=1e-8))
fitwop<-optim(par,k1,gr1,method="CG",control=list(maxit=50,reltol=1e-8))
fitwop<-optim(fitwop$par,k1,control=list(maxit=2000,reltol=1e-8))
fitwop<-optim(fitwop$par,k1,gr1,method="BFGS",control=list(maxit=5,reltol=1e-8))
fitwop<-optim(fitwop$par,k1,gr1,method="BFGS",control=list(maxit=10,reltol=1e-8))
fitwop<-optim(fitwop$par,k1,gr1,method="BFGS",control=list(maxit=20,reltol=1e-8))
fitwop<-optim(fitwop$par,k1,gr1,method="BFGS",control=list(maxit=1000,reltol=1e-8))
code[m]=fitwop$convergence
twopmin[m]=fitwop$value
twopest[,m]=fitwop$par
}
if ((m>1)&(m<11))
{
par=c(fitcon$par,0,0,0)
fitwop<-optim(par,km,control=list(maxit=1000,reltol=1e-8))
fitwop<-optim(fitwop$par,km,grm,method="CG",control=list(maxit=50,reltol=1e-8))
fitwop<-optim(fitwop$par,km,control=list(maxit=2000,reltol=1e-8))
fitwop<-optim(fitwop$par,km,grm,method="BFGS",control=list(maxit=5,reltol=1e-8))
fitwop<-optim(fitwop$par,km,grm,method="BFGS",control=list(maxit=10,reltol=1e-8))
fitwop<-optim(fitwop$par,km,grm,method="BFGS",control=list(maxit=20,reltol=1e-8))
fitwop<-optim(fitwop$par,km,grm,method="BFGS",control=list(maxit=1000,reltol=1e-8))
code[m]=fitwop$convergence
twopmin[m]=fitwop$value
twopest[,m]=fitwop$par
}
if (m==11)
{
par=c(fitcon$par,0,0,0)
fitwop<-optim(par,k11,control=list(maxit=1000,reltol=1e-8))
fitwop<-optim(fitwop$par,k11,gr11,method="CG",control=list(maxit=50,reltol=1e-8))
fitwop<-optim(fitwop$par,k11,control=list(maxit=2000,reltol=1e-8))
fitwop<-optim(fitwop$par,k11,gr11,method="BFGS",control=list(maxit=5,reltol=1e-8))
fitwop<-optim(fitwop$par,k11,gr11,method="BFGS",control=list(maxit=10,reltol=1e-8))
fitwop<-optim(fitwop$par,k11,gr11,method="BFGS",control=list(maxit=20,reltol=1e-8))
fitwop<-optim(fitwop$par,k11,gr11,method="BFGS",control=list(maxit=1000,reltol=1e-8))
code[m]=fitwop$convergence
twopmin[m]=fitwop$value
twopest[,m]=fitwop$par
}
}

m=order(twopmin)[1]
if (m>1)
{
kmx<-function(eta)
{
theta<-eta[1:17]
beta<-eta[18]
sigma<-eta[19]
u<-exp(eta[20])
tau<-(2^(m-3)*1.5)*(1+3*(u/(1+u)))
ERR<-beta*dtse+sigma*dtse*exp(-tau*dtse)
if ((min(ERR)<(-0.999)))
{
eta[18]=eta[18]-4*(min(ERR)+0.999)
beta<-eta[18]
ERR<-beta*dtse+sigma*dtse*exp(-tau*dtse)
}
if ((min(ERR)<(-0.999)))
{
eta[18]=eta[18]-4*(min(ERR)+0.999)
beta<-eta[18]
ERR<-beta*dtse+sigma*dtse*exp(-tau*dtse)
}
if ((min(ERR)<(-0.999)))
{
eta[18]=eta[18]-4*(min(ERR)+0.999)
beta<-eta[18]
ERR<-beta*dtse+sigma*dtse*exp(-tau*dtse)
}
lin<-crossprod(t(cvar),theta)
linp<-lin+log(py)
lambda<-exp(linp)*(1+ERR)
ker<-lambda-obs*log(lambda)
2*sum(ker)
}
grmx<-function(eta)
{
theta<-eta[1:17]
beta<-eta[18]
sigma<-eta[19]
u<-exp(eta[20])
tau<-(2^(m-3)*1.5)*(1+3*(u/(1+u)))
ERR<-beta*dtse+sigma*dtse*exp(-tau*dtse)
if ((min(ERR)<(-0.999)))
{
eta[18]=eta[18]-4*(min(ERR)+0.999)
beta<-eta[18]
ERR<-beta*dtse+sigma*dtse*exp(-tau*dtse)
}
if ((min(ERR)<(-0.999)))
{
eta[18]=eta[18]-4*(min(ERR)+0.999)
beta<-eta[18]
ERR<-beta*dtse+sigma*dtse*exp(-tau*dtse)
}
if ((min(ERR)<(-0.999)))
{
eta[18]=eta[18]-4*(min(ERR)+0.999)
beta<-eta[18]
ERR<-beta*dtse+sigma*dtse*exp(-tau*dtse)
}
lin<-crossprod(t(cvar),theta)
linp<-lin+log(py)
lambda<-exp(linp)*(1+ERR)
cvar2p<-array(c(cvar,dtse/(1+ERR),(dtse*exp(-tau*dtse))/(1+ERR),2^(m-2)*2.25*(u/((1+u)^2))*(-sigma*dtse^2*exp(-tau*dtse))/(1+ERR)),dim=c(3011,20))
2*crossprod((lambda-obs),cvar2p)
}
par<-twopest[,m]
u<-exp(par[20])
x<-1/9 + 4/9*(u/(1+u))
v<-x/(1-x)
par[20]=log(v)
fitwop<-optim(par,kmx,control=list(maxit=1000,reltol=1e-8))
fitwop<-optim(fitwop$par,kmx,grmx,method="CG",control=list(maxit=50,reltol=1e-8))
fitwop<-optim(fitwop$par,kmx,grmx,method="BFGS",control=list(maxit=5,reltol=1e-8))
fitwop<-optim(fitwop$par,kmx,grmx,method="BFGS",control=list(maxit=10,reltol=1e-8))
fitwop<-optim(fitwop$par,kmx,grmx,method="BFGS",control=list(maxit=20,reltol=1e-8))
fitwop<-optim(fitwop$par,kmx,grmx,method="BFGS",control=list(maxit=2000,reltol=1e-8))
fitwop<-optim(par,kmx,control=list(maxit=10000,reltol=1e-8))
fitwop<-optim(fitwop$par,kmx,grmx,method="BFGS",control=list(maxit=2000,reltol=1e-8))
code[m]=fitwop$convergence
twopmin[m]=fitwop$value
twopest[,m]=fitwop$par
beta=twopest[18,m]
sigma=twopest[19,m]
u<-exp(twopest[20,m])
tau<-(2^(m-3)*1.5)*(1+3*(u/(1+u)))
gradmax=max(abs(grmx(twopest[,m])))
}

if (m==1)
{
k1x<-function(eta)
{
theta<-eta[1:17]
beta<-eta[18]
sigma<-eta[19]
u<-exp(eta[20])
tau<-2*u/(1+u)
ERR<-beta*dtse+sigma*dtse*exp(-tau*dtse)
if ((min(ERR)<(-0.999)))
{
eta[18]=eta[18]-4*(min(ERR)+0.999)
beta<-eta[18]
ERR<-beta*dtse+sigma*dtse*exp(-tau*dtse)
}
if ((min(ERR)<(-0.999)))
{
eta[18]=eta[18]-4*(min(ERR)+0.999)
beta<-eta[18]
ERR<-beta*dtse+sigma*dtse*exp(-tau*dtse)
}
if ((min(ERR)<(-0.999)))
{
eta[18]=eta[18]-4*(min(ERR)+0.999)
beta<-eta[18]
ERR<-beta*dtse+sigma*dtse*exp(-tau*dtse)
}
lin<-crossprod(t(cvar),theta)
linp<-lin+log(py)
lambda<-exp(linp)*(1+ERR)
ker<-lambda-obs*log(lambda)
2*sum(ker)
}
gr1x<-function(eta)
{
theta<-eta[1:17]
beta<-eta[18]
sigma<-eta[19]
u<-exp(eta[20])
tau<-2*u/(1+u)
ERR<-beta*dtse+sigma*dtse*exp(-tau*dtse)
if ((min(ERR)<(-0.999)))
{
eta[18]=eta[18]-4*(min(ERR)+0.999)
beta<-eta[18]
ERR<-beta*dtse+sigma*dtse*exp(-tau*dtse)
}
if ((min(ERR)<(-0.999)))
{
eta[18]=eta[18]-4*(min(ERR)+0.999)
beta<-eta[18]
ERR<-beta*dtse+sigma*dtse*exp(-tau*dtse)
}
if ((min(ERR)<(-0.999)))
{
eta[18]=eta[18]-4*(min(ERR)+0.999)
beta<-eta[18]
ERR<-beta*dtse+sigma*dtse*exp(-tau*dtse)
}
lin<-crossprod(t(cvar),theta)
linp<-lin+log(py)
lambda<-exp(linp)*(1+ERR)
cvar2p<-array(c(cvar,dtse/(1+ERR),(dtse*exp(-tau*dtse))/(1+ERR),2*u/((1+u)^2)*(-sigma*dtse^2*exp(-tau*dtse))/(1+ERR)),dim=c(3011,20))
2*crossprod((lambda-obs),cvar2p)
}
par<-twopest[,m]
u<-exp(par[20])
x=0.5*u/(1+u)
v = x/(1-x)
par[20]=log(v)
fitwop<-optim(par,k1x,control=list(maxit=1000,reltol=1e-8))
fitwop<-optim(fitwop$par,k1x,gr1x,method="CG",control=list(maxit=50,reltol=1e-8))
fitwop<-optim(fitwop$par,k1x,gr1x,method="BFGS",control=list(maxit=5,reltol=1e-8))
fitwop<-optim(fitwop$par,k1x,gr1x,method="BFGS",control=list(maxit=10,reltol=1e-8))
fitwop<-optim(fitwop$par,k1x,gr1x,method="BFGS",control=list(maxit=20,reltol=1e-8))
fitwop<-optim(fitwop$par,k1x,gr1x,method="BFGS",control=list(maxit=2000,reltol=1e-8))
fitwop<-optim(par,k1x,control=list(maxit=10000,reltol=1e-8))
fitwop<-optim(fitwop$par,k1x,gr1x,method="BFGS",control=list(maxit=2000,reltol=1e-8))
code[m]=fitwop$convergence
twopmin[m]=fitwop$value
twopest[,m]=fitwop$par
beta=twopest[18,m]
sigma=twopest[19,m]
u<-exp(twopest[20,m])
tau=2*u/(1+u)
gradmax=max(abs(gr1x(twopest[,m])))
}

#compare stages
code2p[i]=fitwop$convergence
maxgr[i]=gradmax
ERR<-beta*dtse+sigma*dtse*exp(-tau*dtse)
errmin2p[i]=min(ERR)
lrt2pcon[i]=fitcon$value-fitwop$value
betahat[i]=beta
sigmahat[i]=sigma
tauhat[i]=tau
if (lrt2pcon[i]<lrt2pcona[i])
{
code2p[i]=code2pa[i]
maxgr[i]=maxgra[i]
errmin2p[i]=errmin2pa[i]
lrt2pcon[i]=lrt2pcona[i]
betahat[i]=betaahat[i]
sigmahat[i]=sigmaahat[i]
tauhat[i]=tauahat[i]
}
}

codec
codel
lrtlincon
betal
code2p
maxgr
lrt2pcon
errmin2p
betahat
sigmahat
tauhat

#end of code
