# Supplementary material for: Reanalysis of cancer mortality in Japanese A-bomb survivors exposed to low doses of radiation: bootstrap and simulation methods
Source: Environ Health. 2009 Dec 9;8:56. doi: 10.1186/1476-069X-8-56 (PMC2799447; doi:10.1186/1476-069X-8-56)
Supplement: Additional file 1 — Contains index file for downloading 4 Tables, 3 Code Files, 2 Commentary Files, and 5 Data Files. [file 1476-069X-8-56-S1.ZIP › lambda1.txt]

#null: beta1=0, sigma1=0, tau1=1

 "lambda1"
"1" 0.00245801278356023
"2" 0.00129806013714670
"3" 0.00178007377916866
"4" 0.000964587867312447
"5" 0.00233073058392038
"6" 0.0123098146491300
"7" 0.0143671675125866
"8" 0.0015416694999178
"9" 0.00861189450050866
"10" 0.0105314972655372
"11" 0.0106845502876611
"12" 0.00577219454655906
"13" 0.00705063694645659
"14" 0.00370859921869774
"15" 0.000194875491179596
"16" 0.0430020757178527
"17" 0.0380654370659030
"18" 9.1090985940451e-05
"19" 0.0302191216975303
"20" 0.0279927808545014
"21" 0.00488981633677305
"22" 0.0294661512596672
"23" 0.0403178816087623
"24" 0.00385541365754243
"25" 0.0209383147553984
"26" 0.0262342357785705
"27" 0.0266731492862087
"28" 0.00680484246938699
"29" 0.0108095569729519
"30" 0.00410950931348138
"31" 0.00046205386352817
"32" 0.095747580761880
"33" 0.0797513809586356
"34" 0.000223317834366694
"35" 0.0677233993757197
"36" 0.0587286539332163
"37" 0.000353479972765434
"38" 0.0764759251018067
"39" 0.084039734558388
"40" 0.000240872448529162
"41" 0.0552935681904278
"42" 0.0548465923507681
"43" 0.0214833276475658
"44" 0.0865195654947073
"45" 0.0597252330753669
"46" 0.00824646925925555
"47" 0.0327395671798987
"48" 0.0272302883359992
"49" 0.0709533219725212
"50" 0.0374285789480238
"51" 0.0315992375278276
"52" 0.0168668474042378
"53" 0.000895872268078362
"54" 0.180475805597537
"55" 0.144401538306684
"56" 0.000443668180936145
"57" 0.128144073499554
"58" 0.106694779236295
"59" 0.000710521811069087
"60" 0.144381278321437
"61" 0.152388328705243
"62" 0.000479570750806648
"63" 0.103954296433065
"64" 0.0986823104704945
"65" 0.000816338584993522
"66" 0.199695075973126
"67" 0.105843510380878
"68" 0.000345210346721225
"69" 0.0760526309149918
"70" 0.0484170306392583
"71" 0.0197983537717939
"72" 0.128036491199910
"73" 0.176899895045267
"74" 0.011191458732189
"75" 0.0613227879592377
"76" 0.0798434778224298
"77" 0.05700329016454
"78" 0.0291257940452962
"79" 0.0276152621959830
"80" 0.0139625350201067
"81" 0.00152026639534628
"82" 0.304710468500138
"83" 0.236632329500822
"84" 0.000777468470741583
"85" 0.217218525544747
"86" 0.175933569749501
"87" 0.00124576692273707
"88" 0.244481418667942
"89" 0.250286413091534
"90" 0.000828231623742098
"91" 0.175101929541389
"92" 0.162630047342259
"93" 0.00145069875431049
"94" 0.334550147286468
"95" 0.172491568707596
"96" 0.000611451171768484
"97" 0.127658315625650
"98" 0.0780699422213459
"99" 0.000433999160363885
"100" 0.244458696875983
"101" 0.288167028614208
"102" 0.000443471236516884
"103" 0.121734458055518
"104" 0.130045933764406
"105" 0.0282443277815369
"106" 0.112446007705754
"107" 0.127249163890271
"108" 0.0104903236044275
"109" 0.0515215877312549
"110" 0.0607067404068121
"111" 0.153232063618392
"112" 0.0563549310008588
"113" 0.0674264093714485
"114" 0.0254556501308348
"115" 0.0024258909717364
"116" 0.475028140587437
"117" 0.363089549556692
"118" 0.00124915190191607
"119" 0.340577508348942
"120" 0.270425512148746
"121" 0.00200265196723268
"122" 0.380583545844953
"123" 0.383611770203886
"124" 0.00130065819204258
"125" 0.273453729112888
"126" 0.249753458479115
"127" 0.0023123452843454
"128" 0.520642199223729
"129" 0.26161105998726
"130" 0.000982994783502312
"131" 0.197468091248395
"132" 0.118635384105443
"133" 0.000707150650755061
"134" 0.382892493616292
"135" 0.438819723147836
"136" 0.000720255539821002
"137" 0.189170978192588
"138" 0.19764226743142
"139" 0.00169997062250281
"140" 0.213136406622110
"141" 0.191127140069903
"142" 0.000572265453854643
"143" 0.094253320442108
"144" 0.0920900125931253
"145" 0.0792371594149749
"146" 0.327173939062884
"147" 0.282685968579811
"148" 0.0380812974038304
"149" 0.148846630721853
"150" 0.126645964342860
"151" 0.293434067492054
"152" 0.114397335901570
"153" 0.119472469433200
"154" 0.0555768308890582
"155" 0.00369093357586275
"156" 0.698457938738683
"157" 0.359442047027218
"158" 0.166288893950966
"159" 0.00186165665899531
"160" 0.502539060850363
"161" 0.266637416110899
"162" 0.126458885557294
"163" 0.0030183780503056
"164" 0.564454789971593
"165" 0.556605952655278
"166" 0.00186843565998903
"167" 0.398780550127492
"168" 0.360833328276147
"169" 0.00345995046509930
"170" 0.759571578052882
"171" 0.375573161976325
"172" 0.00148290992042321
"173" 0.285929696866514
"174" 0.168796102192084
"175" 0.00106690257770114
"176" 0.562894576914762
"177" 0.631342401440048
"178" 0.000998658848980031
"179" 0.275212705574489
"180" 0.278741056024602
"181" 0.00258762085051717
"182" 0.312540861542464
"183" 0.270720151210737
"184" 0.000874059019455737
"185" 0.134328773750843
"186" 0.125106239617416
"187" 0.00259998937139927
"188" 0.590461256781847
"189" 0.403725926853502
"190" 0.00128353905676673
"191" 0.271944714945213
"192" 0.176784237028883
"193" 0.127323858547951
"194" 0.554091932547361
"195" 0.519817935234478
"196" 0.0606050920494497
"197" 0.230679297059005
"198" 0.227428363472571
"199" 0.879095307972058
"200" 0.338652867398667
"201" 0.363758534220303
"202" 0.126006990900888
"203" 0.00523264551187258
"204" 0.187612596085650
"205" 0.746093928220878
"206" 0.00267340852922799
"207" 0.131514059234143
"208" 0.54469189867044
"209" 0.00438581081397461
"210" 0.796127675483473
"211" 0.505301724572226
"212" 0.25743299337443
"213" 0.00268251046363717
"214" 0.55910328662999
"215" 0.331779969113682
"216" 0.168269105555745
"217" 0.00496859790022623
"218" 1.04767098645916
"219" 0.508214101522678
"220" 0.00213086670691754
"221" 0.395007061676106
"222" 0.229957041170692
"223" 0.00152911646548342
"224" 0.787487107309928
"225" 0.860997703637248
"226" 0.00143447518339958
"227" 0.384183177294506
"228" 0.381010580547558
"229" 0.00371474054869218
"230" 0.428872034607153
"231" 0.36482960762028
"232" 0.00125300214369035
"233" 0.183313224835334
"234" 0.170212696333055
"235" 0.00378737069480756
"236" 0.823589923122276
"237" 0.544426768918865
"238" 0.00186701372279246
"239" 0.375382829821075
"240" 0.239301560172391
"241" 0.0032047023968304
"242" 0.938516798365617
"243" 0.715851970881724
"244" 0.00228820606743382
"245" 0.3999680684066
"246" 0.311252711892656
"247" 0.374818387340439
"248" 1.60402791195048
"249" 1.49455503588219
"250" 0.178641505593975
"251" 0.716437632068836
"252" 0.593798781287044
"253" 1.36896243508175
"254" 0.517771843618031
"255" 0.602243885078184
"256" 0.232950710042157
"257" 0.00486663084656826
"258" 0.00276522043259407
"259" 0.0060646643931947
"260" 0.166703790489946
"261" 0.837657295654518
"262" 0.00370849546513535
"263" 0.128537691156165
"264" 0.59032693409432
"265" 0.00684737114141672
"266" 1.38676356459990
"267" 0.518841686132883
"268" 0.146494321693592
"269" 0.00297667732375983
"270" 0.528316700337322
"271" 0.213735943950606
"272" 0.0894840855412726
"273" 0.00199172506989021
"274" 1.05070989748938
"275" 1.13260100563236
"276" 0.00198289857871226
"277" 0.513718814202127
"278" 0.504222158434779
"279" 0.00461802174227323
"280" 0.561811872786807
"281" 0.473022550389815
"282" 0.00173709933305432
"283" 0.242589215192354
"284" 0.219675734501311
"285" 0.00523454657042443
"286" 1.09632792826685
"287" 0.707744195644121
"288" 0.00258029454177907
"289" 0.494619998835587
"290" 0.311595078702414
"291" 0.00449363422911714
"292" 1.26122131147706
"293" 0.943456529728286
"294" 0.00314917969178101
"295" 0.52919690983097
"296" 0.402307303498428
"297" 0.0105487953501492
"298" 2.58831556309696
"299" 1.94504332602493
"300" 0.00606521831030023
"301" 1.17837261518865
"302" 0.762881449732916
"303" 0.577777396461245
"304" 2.41396231848297
"305" 2.15626983223164
"306" 0.22827469885932
"307" 1.02073282797676
"308" 0.969988107343377
"309" 2.54145654886137
"310" 1.01615677837897
"311" 1.08970490959341
"312" 0.453181752171741
"313" 0.0050566992849114
"314" 0.00319966459731613
"315" 0.00854661796164817
"316" 0.391192412015137
"317" 1.29744317955918
"318" 0.00392467139729607
"319" 0.156082979160611
"320" 0.498999131204486
"321" 0.00270721678602096
"322" 1.34922377625942
"323" 0.927335955842589
"324" 0.487103273462828
"325" 0.00268749665411047
"326" 0.66029701167241
"327" 0.416619588256826
"328" 0.231096100293420
"329" 0.00541117949915605
"330" 0.703865452649817
"331" 0.607152274122576
"332" 0.00214023847761121
"333" 0.312067291568012
"334" 0.287625808189279
"335" 0.00659347099972036
"336" 1.38581286857788
"337" 0.8841642753725
"338" 0.00320285860957941
"339" 0.6375153323589
"340" 0.391071483326743
"341" 0.00568885128262388
"342" 1.59407632445180
"343" 1.14991052341423
"344" 0.00420963540915138
"345" 0.668394455195112
"346" 0.511354472808369
"347" 0.0128703231430011
"348" 3.27571168580055
"349" 2.42681158342885
"350" 0.00753070409940977
"351" 1.45642404578866
"352" 0.940485730703867
"353" 0.0203168404671508
"354" 3.69782918872223
"355" 2.62775964802718
"356" 0.0084697250526279
"357" 1.52304988926873
"358" 1.20779716926683
"359" 0.893152577261053
"360" 4.06819738597389
"361" 3.93670651948755
"362" 0.383926326287814
"363" 1.70939231041651
"364" 1.70840088600044
"365" 2.92653179518311
"366" 1.28514479067625
"367" 1.38373822206222
"368" 0.574031153861586
"369" 0.00695662346193547
"370" 0.00319561514338589
"371" 0.00317706135318519
"372" 0.232878235861281
"373" 1.32395013174762
"374" 0.0035101370503239
"375" 0.134244925718382
"376" 0.636200861469759
"377" 0.00654437472912572
"378" 0.869613616708929
"379" 0.467237249050045
"380" 0.25644766073723
"381" 0.00281835390876785
"382" 0.396967636267689
"383" 0.233143081154405
"384" 0.117281993235045
"385" 0.00804793699011393
"386" 1.66153943594679
"387" 1.03357126735309
"388" 0.00389168314517932
"389" 0.79249759100938
"390" 0.471326162448094
"391" 0.00742232122065558
"392" 1.87952019798425
"393" 1.36390720572954
"394" 0.00497784417193668
"395" 0.835789280558868
"396" 0.634268779163478
"397" 0.0154602221168095
"398" 3.87616833469062
"399" 2.86708859599475
"400" 0.00981639688228
"401" 1.72178852808623
"402" 1.09508677290385
"403" 0.0241711445523805
"404" 4.40718234152028
"405" 3.05876211083028
"406" 0.0108196041932686
"407" 1.83519030691036
"408" 1.40061279767473
"409" 0.0235446398549982
"410" 5.69565335295393
"411" 4.53622492272514
"412" 0.0170456063932979
"413" 2.39996271887023
"414" 1.96808183968218
"415" 0.916903139941892
"416" 4.18143406245239
"417" 4.36051582932836
"418" 0.410665427085111
"419" 2.00856838969163
"420" 1.95634370440431
"421" 2.83547919794141
"422" 1.21724984344435
"423" 1.30173439245732
"424" 0.569191399013128
"425" 0.00314387082054055
"426" 0.00411710827312144
"427" 0.00622085660869274
"428" 0.203273910628563
"429" 0.769691882263616
"430" 0.00361273349635261
"431" 0.0816223790599747
"432" 0.348724556287520
"433" 0.0104095095464133
"434" 1.90803224350152
"435" 0.875431772305217
"436" 0.361587206111214
"437" 0.00504462594174865
"438" 0.956453263385352
"439" 0.374816973220812
"440" 0.159534058392717
"441" 0.00784755348941512
"442" 2.08152792850910
"443" 1.52617014343208
"444" 0.00634341840630002
"445" 0.966921944668516
"446" 0.707709471804513
"447" 0.0193865313526801
"448" 4.36837252561079
"449" 3.16430172258108
"450" 0.0106363106623955
"451" 1.87215102003582
"452" 1.16746258420737
"453" 0.0291078767071011
"454" 4.89426495233011
"455" 3.34733497315612
"456" 0.0120777509007236
"457" 2.05798037446468
"458" 1.56984639882889
"459" 0.028398306643446
"460" 6.39617903398486
"461" 4.83267858744749
"462" 0.0214429268801169
"463" 2.64511896777236
"464" 2.17773756240436
"465" 0.0216943145065080
"466" 5.52333460211808
"467" 4.51276911680914
"468" 0.0125261085498446
"469" 2.62901758102474
"470" 2.05068897381351
"471" 0.780502827274704
"472" 3.62438298227326
"473" 3.83930549107831
"474" 0.378674306403912
"475" 1.70988298471069
"476" 1.69008611161534
"477" 2.47414053600438
"478" 1.00102114721455
"479" 1.19775349105504
"480" 0.482314091610689
"481" 0.00585967781428795
"482" 0.00101892694068987
"483" 0.0122603780867138
"484" 0.432626817299738
"485" 1.54736689308405
"486" 0.00593168768385771
"487" 0.254008284851047
"488" 0.755961185160742
"489" 0.00655257422204154
"490" 2.216738856164
"491" 1.10683558178744
"492" 0.542917755996258
"493" 0.00607159147549831
"494" 1.01544044328356
"495" 0.453262591645148
"496" 0.229347522050937
"497" 0.0203438715949057
"498" 4.6421208596871
"499" 3.29895331624097
"500" 0.00991909609311848
"501" 1.85166426403708
"502" 1.19324809907343
"503" 0.0319416491419739
"504" 5.13559968749769
"505" 3.35152700470954
"506" 0.0118672099242750
"507" 2.21342320440557
"508" 1.71410597178869
"509" 0.0318543090798918
"510" 6.52744327351023
"511" 4.63737948538264
"512" 0.0242109829065666
"513" 2.65753986987572
"514" 2.18112941642856
"515" 0.0212257362595891
"516" 5.3094206625941
"517" 4.13726436312483
"518" 0.0142042714085363
"519" 2.60524998731520
"520" 1.93986544180532
"521" 0.0185879870668259
"522" 4.25294085744890
"523" 3.59968223975627
"524" 0.0165681635605496
"525" 1.83822486023594
"526" 1.54254812300742
"527" 0.874598088961506
"528" 3.23904483031378
"529" 2.70286619550271
"530" 0.429030175823001
"531" 1.46440318427684
"532" 1.34266024914393
"533" 1.32009010838302
"534" 0.490811869835165
"535" 0.760354380233216
"536" 0.321025086422789
"537" 0.00862099785201354
"538" 0.00428156940301344
"539" 0.0074358705507694
"540" 0.419892599832963
"541" 1.61741764792934
"542" 0.00743279361812181
"543" 0.224145050400428
"544" 0.711674364162585
"545" 0.0233334734999316
"546" 4.50735162234496
"547" 2.07030620784448
"548" 0.845543215472738
"549" 0.00717729402282544
"550" 1.80217876759515
"551" 0.824351831703903
"552" 0.300312159745526
"553" 0.0319684338886333
"554" 4.842908612895
"555" 3.06856747722858
"556" 0.0146560155363362
"557" 2.14076358312882
"558" 1.53261728877759
"559" 0.0287628847892199
"560" 6.10588967357724
"561" 3.91572703340109
"562" 0.0188834559827827
"563" 2.24840896048480
"564" 1.94349154187193
"565" 0.0230588699799703
"566" 4.7219023678574
"567" 3.65386569517224
"568" 0.0154181748665912
"569" 2.34926047447536
"570" 1.75590795987292
"571" 0.0170694404818625
"572" 3.54445131651653
"573" 3.00164860966039
"574" 0.00980298985739706
"575" 1.48889041251306
"576" 1.33114181763653
"577" 0.0148850845387363
"578" 3.28229266086459
"579" 2.26072663917325
"580" 0.0149716153496843
"581" 1.46614343647665
"582" 1.02212647172388
"583" 0.369122436385343
"584" 1.53397471514257
"585" 1.24625714301211
"586" 0.178490606732402
"587" 0.864816027356557
"588" 0.661416897199314
"589" 0.631402608852497
"590" 0.268128548697094
"591" 0.340504794889454
"592" 0.178429908571283
"593" 0.00645040563897388
"594" 0.0062233105574587
"595" 0.0187832542779392
"596" 0.799018580466802
"597" 2.80315408311115
"598" 0.00682232432006274
"599" 0.305935851592701
"600" 1.16395104875817
"601" 0.0301191462766815
"602" 3.90617358315663
"603" 1.72119505916731
"604" 0.686294632436911
"605" 0.0108608073934502
"606" 1.64102705440403
"607" 0.794589209911735
"608" 0.353059403777154
"609" 0.0272614813498683
"610" 4.60990626017144
"611" 2.97090245222274
"612" 0.0137652820238885
"613" 1.93516358120431
"614" 1.48804865665257
"615" 0.0163866530494961
"616" 3.55173780313634
"617" 2.40721206877392
"618" 0.0125104568697277
"619" 1.86068369495602
"620" 1.38173778068119
"621" 0.00839171340547363
"622" 2.6161971295474
"623" 1.94020185944565
"624" 0.00504284912337041
"625" 1.18141573843706
"626" 1.11609809763501
"627" 0.0122308027685221
"628" 2.23768759448393
"629" 1.50520330400790
"630" 0.00816653419327364
"631" 0.863803430856935
"632" 0.54237003759708
"633" 0.00424392920295891
"634" 1.27571797436265
"635" 0.702193171739707
"636" 0.677247973570494
"637" 0.367334104245486
"638" 0.245774788166278
"639" 0.648590440929657
"640" 0.624531713176619
"641" 0.169368490633688
"642" 0.273647185682992
"643" 0.258518596744024
"644" 0.00745502872713341
"645" 0.00546502333245734
"646" 0.0229006317427535
"647" 0.635006942241589
"648" 1.94489825666518
"649" 0.00324256732640758
"650" 0.159723893956532
"651" 0.735309715872888
"652" 0.0144880563098602
"653" 2.93867257047735
"654" 1.26096460764664
"655" 0.575704038122209
"656" 0.00600651375966956
"657" 1.20444928659186
"658" 0.675615066959997
"659" 0.283953042623565
"660" 0.012414944887986
"661" 1.79026373388090
"662" 1.14428606979929
"663" 0.00772396272477915
"664" 1.09337321402375
"665" 0.693048905426369
"666" 0.00506681717299101
"667" 1.36138107068728
"668" 0.848028782520994
"669" 0.00202228814108361
"670" 0.622319777118584
"671" 0.593511859766975
"672" 0.00418925074464986
"673" 0.760808390393449
"674" 0.80454422915561
"675" 0.00292065564974174
"676" 0.419703264302265
"677" 0.276116146280899
"678" 0.00136376176541172
"679" 0.750641020184978
"680" 0.354615715396486
"681" 0.362599529466154
"682" 0.148749798864982
"683" 0.116471218844479
"684" 0.142210103015049
"685" 0.523922660222161
"686" 0.192531039129037
"687" 0.0771879625671715
"688" 0.120460867177245
"689" 0.190717988413145
"690" 0.108155618156802
"691" 0.0157423662852582
"692" 0.000160737151013362
"693" 0.00464797904845079
"694" 0.323888191918043
"695" 1.02395842133205
"696" 0.00447285010610147
"697" 0.0891463700870709
"698" 0.49296891528815
"699" 0.00415260424492177
"700" 0.73984158443168
"701" 0.392785839091586
"702" 0.133756848766417
"703" 0.00538536833222208
"704" 0.440303272438762
"705" 0.243289194600104
"706" 0.0882115360985114
"707" 0.00333139804411647
"708" 0.480981161686239
"709" 0.187764125995547
"710" 0.000703496478326828
"711" 0.233946281685991
"712" 0.203345139943941
"713" 0.00217527457388714
"714" 0.269176314883223
"715" 0.264486509289899
"716" 0.0722449922156964
"717" 0.000111756786702419
"718" 0.00162894256461003
"719" 0.381300278979555
"720" 0.166583487469834
"721" 0.099535024664404
"722" 0.00401518262611699
"723" 0.0182143330997404
"724" 0.0332887230316666
"725" 0.0650025566408542
"726" 0.150264634854719
"727" 0.0416338036951515
"728" 0.00556530607862006
"729" 0.0152841455052777
"730" 0.0577892549758264
"731" 0.00889297256788436
"732" 0.0292863176784671
"733" 0.00231071013228085
"734" 0.00491113572131202
"735" 0.0565464479352268
"736" 0.229251776671092
"737" 0.00232289769823211
"738" 0.0771230682263378
"739" 0.152494103311081
"740" 0.0862678852964498
"741" 0.00120614037405718
"742" 0.0146383598961846
"743" 0.047230384774893
"744" 0.0316874008097503
"745" 0.0601996042319342
"746" 0.0311762874244924
"747" 0.000771086665703348
"748" 0.113222846384625
"749" 0.0474764994307918
"750" 0.00471115779766335
"751" 0.00646839571577198
"752" 0.0360152628897858
"753" 0.00537803863024002
"754" 0.0210493899874318
"755" 0.00781559397992027
"756" 0.00959280993966417
"757" 0.00229485078533676
"758" 0.00900534381561423
"759" 0.0125146048117496
"760" 0.00118881128546372
"761" 0.000589267719869534
"762" 0.0007901856750156
"763" 0.000419358603332029
"764" 0.00108222856339270
"765" 0.00589284512811593
"766" 0.0067829577920187
"767" 0.000679238660585963
"768" 0.00380224519678336
"769" 0.00463927537772477
"770" 0.00436412152456618
"771" 0.00257464371844642
"772" 0.00340465786292912
"773" 0.00213220527502053
"774" 7.72183070805506e-05
"775" 0.0206904118086253
"776" 0.0179764941456639
"777" 4.79484224721335e-05
"778" 0.0133387960719503
"779" 0.0123394503708041
"780" 0.00173044794518057
"781" 0.0113602045859947
"782" 0.0171388278124352
"783" 0.00130192471415800
"784" 0.00866159879764041
"785" 0.0137826295719863
"786" 0.0091419579395605
"787" 0.00257347986128366
"788" 0.00471418656400116
"789" 0.0016276443354123
"790" 0.000189440787468484
"791" 0.0463396170216888
"792" 0.0375789882945831
"793" 0.000117714654667094
"794" 0.0299134921626871
"795" 0.0259633602817923
"796" 9.09681668694644e-05
"797" 0.0293387438056172
"798" 0.0359884913889533
"799" 9.01748398328122e-05
"800" 0.0223665797484230
"801" 0.0288259201188659
"802" 0.00862021078419837
"803" 0.0314953313492091
"804" 0.0210991031792748
"805" 0.00384583230822591
"806" 0.0150301984232392
"807" 0.0117063625154049
"808" 0.0531836058388853
"809" 0.0245235179234197
"810" 0.0234569165679312
"811" 0.0121002618125639
"812" 0.000376455885992569
"813" 0.0873838835618499
"814" 0.0681939620447582
"815" 0.000233867998905051
"816" 0.0567197635669398
"817" 0.0470560066043183
"818" 0.000183133306021299
"819" 0.0557853570516537
"820" 0.0655920342100182
"821" 0.000181288797903099
"822" 0.0423854733556608
"823" 0.0526529774557739
"824" 0.000481917870556788
"825" 0.0743007149948361
"826" 0.0376761070841349
"827" 0.000176478399092237
"828" 0.0351337767476315
"829" 0.0210404369781443
"830" 0.0251312843402978
"831" 0.117718895330230
"832" 0.127126671640933
"833" 0.0099951942433273
"834" 0.0490081139216454
"835" 0.0588520551257819
"836" 0.121443681960446
"837" 0.0593062811754819
"838" 0.0555326864474584
"839" 0.0249843223021898
"840" 0.000637403784824476
"841" 0.147948153135447
"842" 0.112077918284558
"843" 0.000389452531053897
"844" 0.0953355939669654
"845" 0.0771538911611744
"846" 0.00032098970797249
"847" 0.0947512791543312
"848" 0.107974144031838
"849" 0.000317747387689940
"850" 0.0723384064313353
"851" 0.0868168458774529
"852" 0.000850808410300654
"853" 0.124577597317982
"854" 0.061673476369464
"855" 0.000313959524668433
"856" 0.0591467205101712
"857" 0.0343518622660235
"858" 0.000964825310269426
"859" 0.238278900659294
"860" 0.208082085761267
"861" 0.000366647236307323
"862" 0.0989580292681937
"863" 0.096372734036735
"864" 0.050153980526807
"865" 0.237032745134115
"866" 0.268906787506267
"867" 0.0246803511608709
"868" 0.113312946232108
"869" 0.118849565354549
"870" 0.156318359037461
"871" 0.070335447632656
"872" 0.080119207632901
"873" 0.0345732866181147
"874" 0.00102464434077319
"875" 0.231507850434245
"876" 0.171867205218576
"877" 0.000625617424489892
"878" 0.149339360112834
"879" 0.11846164444464
"880" 0.000515103481994724
"881" 0.148735380278710
"882" 0.166324041728771
"883" 0.000510624321281726
"884" 0.113796862985636
"885" 0.133358389317393
"886" 0.00135129907697446
"887" 0.193960236932773
"888" 0.0942773173120613
"889" 0.000488300946252792
"890" 0.0919102552804363
"891" 0.052651706540174
"892" 0.00152584899129825
"893" 0.372235505864492
"894" 0.319460260778547
"895" 0.000596683929388697
"896" 0.154601131795757
"897" 0.147378725363594
"898" 0.00181856827292697
"899" 0.445551640035506
"900" 0.408820207947424
"901" 0.000693927719244613
"902" 0.214054907368682
"903" 0.180859336152987
"904" 0.0690576392435435
"905" 0.303289574039581
"906" 0.312436029389222
"907" 0.03958766893978
"908" 0.163253226567285
"909" 0.155320148213416
"910" 0.249801807002110
"911" 0.098407783754698
"912" 0.164395913752803
"913" 0.068762226465079
"914" 0.00156432740436402
"915" 0.342818349097832
"916" 0.173591518800084
"917" 0.07563650974997
"918" 0.00093518646462525
"919" 0.219298818787292
"920" 0.118328759120519
"921" 0.0546611328201559
"922" 0.000776780409954187
"923" 0.220274383113248
"924" 0.242382477659983
"925" 0.000770006162192958
"926" 0.168170190167502
"927" 0.194446427558447
"928" 0.00197516313202671
"929" 0.284437345536177
"930" 0.136057918528544
"931" 0.00073613833837678
"932" 0.135838137430589
"933" 0.0763278547616575
"934" 0.00229787784638698
"935" 0.550763412779643
"936" 0.463496166413731
"937" 0.000898845878012746
"938" 0.228229926500033
"939" 0.213784603028835
"940" 0.00277667671259347
"941" 0.654019972737991
"942" 0.590520513845984
"943" 0.00106063591142681
"944" 0.314411941425705
"945" 0.262163908167131
"946" 0.00250760682419583
"947" 0.544303869677087
"948" 0.450837896882485
"949" 0.00110933957656459
"950" 0.296917893063525
"951" 0.225506235757868
"952" 0.121464879536234
"953" 0.498132832860732
"954" 0.450861975855918
"955" 0.0644029009751076
"956" 0.299828756642551
"957" 0.304549303187548
"958" 0.710585578715094
"959" 0.290744514695599
"960" 0.393322471416794
"961" 0.146841170307670
"962" 0.00222183914340913
"963" 0.0917671462790931
"964" 0.375298291392155
"965" 0.00131050434826841
"966" 0.0564892193146068
"967" 0.245608428452644
"968" 0.00113041995535453
"969" 0.310534023844561
"970" 0.216249065385654
"971" 0.121298767600187
"972" 0.00107186582817070
"973" 0.238024143944640
"974" 0.171116684638733
"975" 0.100788261376011
"976" 0.00283485382082706
"977" 0.396856830234917
"978" 0.187082755958223
"979" 0.00105587824023847
"980" 0.191509781602511
"981" 0.105843286543545
"982" 0.00328738468519828
"983" 0.776453422700692
"984" 0.643561456927193
"985" 0.00125970787685906
"986" 0.321154713415612
"987" 0.296913971882388
"988" 0.00398706971831837
"989" 0.918932414237014
"990" 0.816019631177399
"991" 0.00152260646870834
"992" 0.442842440927545
"993" 0.363690939202922
"994" 0.00360250504744151
"995" 0.764952434851351
"996" 0.626269842472784
"997" 0.00152374143590072
"998" 0.417774079898897
"999" 0.312572643324467
"1000" 0.00344965848647275
"1001" 0.858036094017431
"1002" 0.623856872240726
"1003" 0.00161188702692930
"1004" 0.508276050759655
"1005" 0.420044045285225
"1006" 0.288484547420643
"1007" 1.27488802416678
"1008" 1.23794870619045
"1009" 0.145522140094115
"1010" 0.696992914406174
"1011" 0.667476483239437
"1012" 0.872565606112833
"1013" 0.360215356061732
"1014" 0.494486517721131
"1015" 0.204938675422050
"1016" 0.00215240404795618
"1017" 0.00139206847744579
"1018" 0.00156264772887503
"1019" 0.0609932536704377
"1020" 0.343895549064336
"1021" 0.00148147122347893
"1022" 0.0461573131694163
"1023" 0.264281131899605
"1024" 0.00396431644854504
"1025" 0.533562308264246
"1026" 0.189660951783979
"1027" 0.0599766004070008
"1028" 0.00148020105960948
"1029" 0.260171713259799
"1030" 0.103262079607100
"1031" 0.0383415663133955
"1032" 0.00438368436400231
"1033" 1.05416672114054
"1034" 0.862146948614176
"1035" 0.00157284267993376
"1036" 0.432643063070525
"1037" 0.39690498516887
"1038" 0.00543145881065039
"1039" 1.23952450639763
"1040" 1.08811318103091
"1041" 0.00210344568690278
"1042" 0.604271624428467
"1043" 0.49009484378817
"1044" 0.00497686281521411
"1045" 1.03208567761552
"1046" 0.8310370374846
"1047" 0.00210545878582072
"1048" 0.561847823088911
"1049" 0.418017219566670
"1050" 0.00465507587817193
"1051" 1.15942521921817
"1052" 0.832538696037285
"1053" 0.00218525897415751
"1054" 0.68019229286057
"1055" 0.562910968806894
"1056" 0.00990073347703322
"1057" 2.07591340784620
"1058" 1.63537232012758
"1059" 0.00378330367418726
"1060" 1.12836758910995
"1061" 0.88732231119282
"1062" 0.334864702423769
"1063" 1.49183478832777
"1064" 1.45513607110196
"1065" 0.167685736606987
"1066" 0.807346518684594
"1067" 0.823134018415013
"1068" 1.24733844615749
"1069" 0.534495676026778
"1070" 0.662858276619228
"1071" 0.26145200982437
"1072" 0.00141138183243541
"1073" 0.00169400763096621
"1074" 0.00514381009294738
"1075" 0.162065556731028
"1076" 0.513972353316304
"1077" 0.00198282852853004
"1078" 0.0759479353492564
"1079" 0.257838608410788
"1080" 0.00592753573854404
"1081" 1.37926024420322
"1082" 0.742617349819288
"1083" 0.363676843506471
"1084" 0.00213363016602978
"1085" 0.561989502335197
"1086" 0.332343730705043
"1087" 0.183146003262491
"1088" 0.00727498086092888
"1089" 1.61102056492146
"1090" 1.40639039789244
"1091" 0.00281690626366406
"1092" 0.777865348025181
"1093" 0.625176563812506
"1094" 0.00657879161168656
"1095" 1.34694950494895
"1096" 1.07084135075423
"1097" 0.00264779604167588
"1098" 0.727038701441832
"1099" 0.534800540893121
"1100" 0.00614222188167265
"1101" 1.50385580175256
"1102" 1.08228280473289
"1103" 0.00291738126302014
"1104" 0.888724569136174
"1105" 0.72799424022919
"1106" 0.0128915290058122
"1107" 2.67259756709434
"1108" 2.08983178965121
"1109" 0.00494906995888766
"1110" 1.46441554975416
"1111" 1.11947666164788
"1112" 0.0124337584044432
"1113" 2.32644894407083
"1114" 1.83390416071287
"1115" 0.00416500879853813
"1116" 1.23682982393414
"1117" 1.03661058362118
"1118" 0.467236849967688
"1119" 2.05207182624990
"1120" 2.03731710639537
"1121" 0.212507709968453
"1122" 1.02847839127512
"1123" 1.02905985419329
"1124" 1.32856322959180
"1125" 0.558962799285633
"1126" 0.732151842454208
"1127" 0.316786235657236
"1128" 0.00502214861080887
"1129" 0.00179370946427863
"1130" 0.00757035445571751
"1131" 0.322856372917321
"1132" 1.34063189851502
"1133" 0.00253219528876738
"1134" 0.125523104676109
"1135" 0.560786910953315
"1136" 0.00952805593226246
"1137" 2.04731817229656
"1138" 1.15434359878333
"1139" 0.60400742487773
"1140" 0.00348730765444013
"1141" 0.984913722703537
"1142" 0.533304848016699
"1143" 0.259341744513622
"1144" 0.00827274460478711
"1145" 1.68122713016166
"1146" 1.33654044192055
"1147" 0.00338059843971209
"1148" 0.911623660823828
"1149" 0.669801055119974
"1150" 0.0075467421982805
"1151" 1.90448153573906
"1152" 1.35573495407580
"1153" 0.00380227351606984
"1154" 1.11691747453772
"1155" 0.907863200127328
"1156" 0.0165313833743230
"1157" 3.33302652110311
"1158" 2.57678393280179
"1159" 0.00635742004528043
"1160" 1.80605142997108
"1161" 1.35303063078847
"1162" 0.0152842924333362
"1163" 2.90233435146806
"1164" 2.27160351683248
"1165" 0.00548564982002705
"1166" 1.52961298161564
"1167" 1.29178763752155
"1168" 0.0111649311059211
"1169" 3.10106786864434
"1170" 2.46338280153873
"1171" 0.00400789060846922
"1172" 1.52425969548418
"1173" 1.24290159571938
"1174" 0.386396689193604
"1175" 1.95927111995484
"1176" 2.07247351179372
"1177" 0.21646493169805
"1178" 1.06250640236494
"1179" 1.14436930654509
"1180" 1.39853474827373
"1181" 0.630902526695349
"1182" 0.702647105887967
"1183" 0.338850350153268
"1184" 0.00611434168204908
"1185" 0.00236725291415008
"1186" 0.0117871630598033
"1187" 0.459561013629825
"1188" 1.93487141147346
"1189" 0.00417741077190471
"1190" 0.220385407973177
"1191" 0.915142080861527
"1192" 0.0099058192848739
"1193" 2.05825521712133
"1194" 1.08565676641276
"1195" 0.543104709748482
"1196" 0.0043257554994011
"1197" 1.11626282341540
"1198" 0.537059154236389
"1199" 0.259026040754329
"1200" 0.00898299731459429
"1201" 2.28715547123832
"1202" 1.62298316789663
"1203" 0.00428153859174064
"1204" 1.36599334851472
"1205" 1.09000366971128
"1206" 0.0206296005536461
"1207" 4.01230913551899
"1208" 3.08245634816338
"1209" 0.00786847012669934
"1210" 2.14089461540949
"1211" 1.56972951651093
"1212" 0.0184600239372249
"1213" 3.47016317574531
"1214" 2.67077843838783
"1215" 0.00555191731515301
"1216" 1.82660601238516
"1217" 1.52670129105418
"1218" 0.0134606935090246
"1219" 3.6628274980386
"1220" 2.92803373359522
"1221" 0.00507964404524391
"1222" 1.80171387983296
"1223" 1.47638804019776
"1224" 0.00997287116434619
"1225" 2.703200420318
"1226" 2.39416814663789
"1227" 0.00660498352523912
"1228" 1.46100885133672
"1229" 1.31505802534484
"1230" 0.387941610496337
"1231" 1.94800405534413
"1232" 2.12480608993912
"1233" 0.220625888593617
"1234" 0.977280421297308
"1235" 1.10108259001324
"1236" 1.33693789149771
"1237" 0.576133969852852
"1238" 0.699214068455674
"1239" 0.286982356482446
"1240" 0.0104835137862814
"1241" 0.00287510610420933
"1242" 0.0119818348709127
"1243" 0.462891230530847
"1244" 1.80531029152323
"1245" 0.00508013606857954
"1246" 0.266611842683220
"1247" 0.965578604983178
"1248" 0.0110781223978314
"1249" 2.6375783509825
"1250" 1.27672317856757
"1251" 0.587504179503633
"1252" 0.0054406120288695
"1253" 1.60100706132678
"1254" 0.842438784826209
"1255" 0.404388211982433
"1256" 0.0235585171641208
"1257" 4.63876787137808
"1258" 3.55548850815247
"1259" 0.00938034745731148
"1260" 2.40217721426595
"1261" 1.75575700433242
"1262" 0.0208769376088158
"1263" 3.88357460217504
"1264" 2.95378706723575
"1265" 0.00633363314553168
"1266" 2.07836660208488
"1267" 1.70097105880809
"1268" 0.0164609123895577
"1269" 4.13420946670937
"1270" 3.21995803538627
"1271" 0.00637525833488732
"1272" 2.04339635921684
"1273" 1.64908947664712
"1274" 0.0103090829514792
"1275" 2.95388293296556
"1276" 2.55979384083069
"1277" 0.007304839217116
"1278" 1.60177338713065
"1279" 1.43091331349598
"1280" 0.00700985173213001
"1281" 2.56272086995808
"1282" 2.30510958534293
"1283" 0.00707620884384978
"1284" 1.2960789261156
"1285" 1.1220529328428
"1286" 0.431403842063876
"1287" 1.83481009644355
"1288" 1.76010026761065
"1289" 0.244599832182425
"1290" 0.978922269782119
"1291" 0.920565069705903
"1292" 0.763352291894262
"1293" 0.356934592321013
"1294" 0.46029525560708
"1295" 0.167951713638633
"1296" 0.00841208542994737
"1297" 0.00377196696545881
"1298" 0.0122346311675598
"1299" 0.577411922467591
"1300" 2.16479019338107
"1301" 0.00600819243065896
"1302" 0.326488481468026
"1303" 1.3629701741482
"1304" 0.0264598492923017
"1305" 4.94505709285993
"1306" 2.55307115460664
"1307" 1.15873754173818
"1308" 0.00969776466953236
"1309" 2.55540010149343
"1310" 1.29625797074916
"1311" 0.543104294830247
"1312" 0.0226846164042581
"1313" 4.14107861080806
"1314" 3.11256144641931
"1315" 0.00669137650818128
"1316" 2.17560859726078
"1317" 1.77611323381922
"1318" 0.0167032488690233
"1319" 4.25671164503959
"1320" 3.22433838456991
"1321" 0.00679939559809961
"1322" 2.19429723982089
"1323" 1.67627075148545
"1324" 0.0103451811360273
"1325" 2.92596887627344
"1326" 2.39930929124489
"1327" 0.00693363122077594
"1328" 1.56864289807115
"1329" 1.36411751720024
"1330" 0.00695025813104829
"1331" 2.56107862942219
"1332" 2.17553881447530
"1333" 0.00752740009631895
"1334" 1.24407087775972
"1335" 1.00942364575953
"1336" 0.0112018495627176
"1337" 2.10267839722696
"1338" 1.56928541728905
"1339" 0.00565686293430119
"1340" 1.15885937718407
"1341" 0.857148160570509
"1342" 0.189591911314065
"1343" 0.898808202534343
"1344" 0.975676543444387
"1345" 0.146149862321124
"1346" 0.607012700446714
"1347" 0.496424107987203
"1348" 0.447745683396259
"1349" 0.243838489341709
"1350" 0.26285854333359
"1351" 0.109080873393716
"1352" 0.00965064412798683
"1353" 0.00614891829035186
"1354" 0.0262264058980515
"1355" 0.911229407145299
"1356" 3.73845338053398
"1357" 0.0109000291107985
"1358" 0.435409844219662
"1359" 1.82423280944377
"1360" 0.0234453724612771
"1361" 3.9758707650339
"1362" 1.98658729316998
"1363" 0.927517355889204
"1364" 0.00570137123623159
"1365" 2.08697721557199
"1366" 1.11586898550140
"1367" 0.530804384063328
"1368" 0.0171118844288238
"1369" 3.76289347673969
"1370" 2.89175971512214
"1371" 0.00769278626172876
"1372" 2.00583738135299
"1373" 1.54218179894377
"1374" 0.0090635742785307
"1375" 2.49942265529435
"1376" 1.75622199276908
"1377" 0.00473423811112256
"1378" 1.25097690711781
"1379" 1.09855205618359
"1380" 0.00563899837707363
"1381" 2.09744117924993
"1382" 1.69526568393628
"1383" 0.00625019156009582
"1384" 1.08002159988794
"1385" 0.801095720084581
"1386" 0.00737019836550021
"1387" 1.61099040910534
"1388" 1.19173113846607
"1389" 0.00353906813891784
"1390" 0.963267742653383
"1391" 0.673237568581225
"1392" 0.00368975699873105
"1393" 0.868729302967387
"1394" 0.711947233939132
"1395" 0.00368689462053297
"1396" 0.558763402202427
"1397" 0.32235548946104
"1398" 0.297304894773535
"1399" 0.498842279390666
"1400" 0.49842659188989
"1401" 0.167262718032177
"1402" 0.334892309612688
"1403" 0.294331847163037
"1404" 0.0182422088837472
"1405" 0.00458968959167103
"1406" 0.0203029562520077
"1407" 0.655610986853676
"1408" 2.34200052937627
"1409" 0.00512700915454739
"1410" 0.29894322110945
"1411" 1.29402985674148
"1412" 0.0110167052980623
"1413" 2.82545562265304
"1414" 1.50620602620283
"1415" 0.67287102167733
"1416" 0.00624952786848804
"1417" 1.55467649609825
"1418" 0.741935776705943
"1419" 0.323645428571633
"1420" 0.00548514454154584
"1421" 1.77536831207543
"1422" 1.07255536415016
"1423" 0.00191464384909168
"1424" 0.885546021337673
"1425" 0.741337267252954
"1426" 0.00149773603254083
"1427" 1.34304216197234
"1428" 1.02641967818153
"1429" 0.00516582835036835
"1430" 0.750970650409707
"1431" 0.523232275358311
"1432" 0.00308071442675777
"1433" 1.05884555274876
"1434" 0.675660481249005
"1435" 0.00356116843356021
"1436" 0.607134805567956
"1437" 0.370467342797874
"1438" 0.00201902482900261
"1439" 0.478447588282544
"1440" 0.450339967051768
"1441" 0.00243203992906943
"1442" 0.318244031745926
"1443" 0.187705702662079
"1444" 0.0776475921498258
"1445" 0.201236425758453
"1446" 0.402346841722822
"1447" 0.224701821688449
"1448" 0.0608016114427782
"1449" 0.122240441726285
"1450" 0.294821937183164
"1451" 0.169958757946777
"1452" 0.00758691491885658
"1453" 0.00146691540920738
"1454" 0.00504281978665062
"1455" 0.262039748062897
"1456" 1.24245350018917
"1457" 0.00257747172434173
"1458" 0.166087598006948
"1459" 0.710900911108223
"1460" 0.00484736365436701
"1461" 0.9411912958184
"1462" 0.322648765839737
"1463" 0.123696685062682
"1464" 0.00125672391039145
"1465" 0.412331708583309
"1466" 0.271768687137016
"1467" 0.151198161822160
"1468" 0.00069831815040264
"1469" 0.640177964465121
"1470" 0.404331022839917
"1471" 0.00082953910919944
"1472" 0.3410480437808
"1473" 0.203923190331514
"1474" 0.00226565903905050
"1475" 0.499840356602859
"1476" 0.221148145614799
"1477" 0.201599491640701
"1478" 0.185285155477451
"1479" 0.226890360540791
"1480" 0.202986033090258
"1481" 0.185163146988262
"1482" 0.0989631069167914
"1483" 0.0124702024555203
"1484" 0.0335411024913512
"1485" 0.0914973946865081
"1486" 0.173901915385316
"1487" 0.0929894836967457
"1488" 0.0177021342110622
"1489" 0.0267039190038266
"1490" 0.0840949537668173
"1491" 0.0886016323357352
"1492" 0.0660485171162386
"1493" 0.00148290055754400
"1494" 0.00052319058531475
"1495" 0.00153807740087989
"1496" 0.095514312289716
"1497" 0.237437397717549
"1498" 0.0063999078360196
"1499" 0.137745983789849
"1500" 0.196674414199059
"1501" 0.0562028007525888
"1502" 0.0171312637954646
"1503" 0.143861872732421
"1504" 0.0403667633235186
"1505" 0.0024009406284207
"1506" 0.117021981849041
"1507" 0.055765281792462
"1508" 0.0409212425943444
"1509" 0.024682295473964
"1510" 0.0677335533746691
"1511" 0.0470133748078854
"1512" 0.0902154709973263
"1513" 0.0373919780160673
"1514" 0.0227809868674369
"1515" 0.0144223838135556
"1516" 0.0231573600820596
"1517" 0.0248145345243966
"1518" 0.00875013969685638
"1519" 0.0148329233709836
"1520" 0.0139842415565156
"1521" 0.0100595818414113
"1522" 0.0223190215922796
"1523" 0.0264077440696389
"1524" 0.00423247883062591
"1525" 0.000496825867764817
"1526" 0.0126482740925822
"1527" 0.0342212964153949
"1528" 0.0277116500468072
"1529" 0.0488580762811756
"1530" 0.00709500507525048
"1531" 4.89482385731666e-05
"1532" 0.0219413460662072
"1533" 0.000375183794323376
"1534" 0.000584163652978927
"1535" 0.0141619177207467
"1536" 0.00511768511820269
"1537" 0.00217010867664317
"1538" 0.00108924584151378
"1539" 0.000917112418091725
"1540" 0.000502283117430833
"1541" 0.00196338128617742
"1542" 0.0107058036437711
"1543" 0.012325685436015
"1544" 0.000865628828000071
"1545" 0.00457030305735195
"1546" 0.00542144038610238
"1547" 0.0117774998106872
"1548" 0.00614489745176664
"1549" 0.00411531133591417
"1550" 0.00227026186825782
"1551" 0.000127287729737232
"1552" 0.0374789896822781
"1553" 0.0325374729824958
"1554" 6.52425721198939e-05
"1555" 0.0160372674000349
"1556" 0.0143922989381217
"1557" 0.00716967843113959
"1558" 0.0365417539736656
"1559" 0.0435311308829771
"1560" 0.00270429312224385
"1561" 0.0129766302575256
"1562" 0.0154763793200871
"1563" 0.0283294819251109
"1564" 0.0122050954107844
"1565" 0.0101279672756638
"1566" 0.00464804585858492
"1567" 0.000313150915293856
"1568" 0.0838204592712505
"1569" 0.0679513173377521
"1570" 0.000160384234501561
"1571" 0.035943555533551
"1572" 0.0301478552117438
"1573" 0.000400134509946042
"1574" 0.0963250850524805
"1575" 0.0906469921383096
"1576" 0.000178446592715662
"1577" 0.0342977535655587
"1578" 0.0319792493041524
"1579" 0.0141624212131463
"1580" 0.0708606635011112
"1581" 0.0752786136926402
"1582" 0.00510830285590769
"1583" 0.0252513450425817
"1584" 0.0277020023918355
"1585" 0.0540105082870503
"1586" 0.0306654377282209
"1587" 0.0179207806480415
"1588" 0.0113772527580402
"1589" 0.000621707599399975
"1590" 0.157944194654295
"1591" 0.122981470695131
"1592" 0.000318348875599787
"1593" 0.0676280453677161
"1594" 0.0547942885606493
"1595" 0.000797058728872315
"1596" 0.180421843038026
"1597" 0.164021682798884
"1598" 0.000359981588896636
"1599" 0.0639656180265867
"1600" 0.058049620188063
"1601" 0.000592918534444852
"1602" 0.157232072433254
"1603" 0.135475494442926
"1604" 0.000181154461564107
"1605" 0.0559364203488747
"1606" 0.0496491751102308
"1607" 0.0128453436261634
"1608" 0.0919901205914935
"1609" 0.140105203601214
"1610" 0.00416413177405012
"1611" 0.0288989098756094
"1612" 0.0488711904343527
"1613" 0.0330967824536986
"1614" 0.0178242468231229
"1615" 0.00999915468931662
"1616" 0.00439052163631165
"1617" 0.00108927296991411
"1618" 0.266895614183699
"1619" 0.202352316270101
"1620" 0.00055810310110325
"1621" 0.114383014697292
"1622" 0.0901803121397517
"1623" 0.00130638596322207
"1624" 0.303285973730454
"1625" 0.26895826011301
"1626" 0.000613702556252199
"1627" 0.108250849614695
"1628" 0.0956734922998244
"1629" 0.00103143783520542
"1630" 0.266207639037891
"1631" 0.221373445319203
"1632" 0.00031434047107579
"1633" 0.0930207417574116
"1634" 0.0803317626872923
"1635" 0.000386947811201517
"1636" 0.176613325060571
"1637" 0.228162652465590
"1638" 0.000128198676418692
"1639" 0.0550150824754496
"1640" 0.0797483440738943
"1641" 0.0157015727225752
"1642" 0.062327560309453
"1643" 0.0712514435334748
"1644" 0.004055084779428
"1645" 0.0201319448480288
"1646" 0.0209404563881404
"1647" 0.0834201865347104
"1648" 0.0254448439298043
"1649" 0.0208831431553872
"1650" 0.00875400637964529
"1651" 0.00174961601275737
"1652" 0.417682164841608
"1653" 0.308451746707211
"1654" 0.000895733590314245
"1655" 0.177935293941649
"1656" 0.137876127088579
"1657" 0.00209894575964543
"1658" 0.474127943163916
"1659" 0.411309722514376
"1660" 0.000985816328095762
"1661" 0.168711275336916
"1662" 0.146606686612362
"1663" 0.00165740386281656
"1664" 0.413198973704450
"1665" 0.336063213938398
"1666" 0.000488952725999835
"1667" 0.143647940157220
"1668" 0.121840070641276
"1669" 0.000631210079679696
"1670" 0.273012824628615
"1671" 0.347986809316451
"1672" 0.000210465961876636
"1673" 0.0858853693396526
"1674" 0.120274503662529
"1675" 0.00077057526459635
"1676" 0.117484878904494
"1677" 0.104544507237325
"1678" 2.24640162508621e-05
"1679" 0.0354036743961029
"1680" 0.029482001791509
"1681" 0.0592990655422881
"1682" 0.20869556824421
"1683" 0.141824077431682
"1684" 0.00983915498336657
"1685" 0.0412176771925552
"1686" 0.0388418799996123
"1687" 0.18074611050803
"1688" 0.0797469481176152
"1689" 0.0320674761335472
"1690" 0.00990892569933458
"1691" 0.00267812740781456
"1692" 0.613990297394577
"1693" 0.306416531328852
"1694" 0.134290983348172
"1695" 0.00137058108810673
"1696" 0.261284700170562
"1697" 0.134282215308353
"1698" 0.064978876098897
"1699" 0.00316437014282265
"1700" 0.69882098061259
"1701" 0.59146957912981
"1702" 0.00146248027982428
"1703" 0.244652952820927
"1704" 0.206583264022159
"1705" 0.00245959805329078
"1706" 0.601659927748296
"1707" 0.482555951841903
"1708" 0.000659000787704199
"1709" 0.207567423398391
"1710" 0.172741721449700
"1711" 0.000937794382391424
"1712" 0.40089490234684
"1713" 0.495974911755292
"1714" 0.000315629492837781
"1715" 0.125679799434476
"1716" 0.170605506198218
"1717" 0.00117826583505063
"1718" 0.172220757192221
"1719" 0.148059147620854
"1720" 3.40119748596456e-05
"1721" 0.0514546358020357
"1722" 0.0399268873446069
"1723" 0.00269258075584916
"1724" 0.384334609034654
"1725" 0.200219781886082
"1726" 0.000477953217515944
"1727" 0.0727158995246188
"1728" 0.0497853851152523
"1729" 0.0725164298413222
"1730" 0.328140982586729
"1731" 0.336372306512843
"1732" 0.0212541893791022
"1733" 0.0746444484877867
"1734" 0.0511749216837326
"1735" 0.429215437364897
"1736" 0.176945041741559
"1737" 0.115615849694912
"1738" 0.0427656322273585
"1739" 0.00384180202559576
"1740" 0.163338195619114
"1741" 0.653000847613485
"1742" 0.00190097733539063
"1743" 0.0702599867037917
"1744" 0.27928011629052
"1745" 0.0046039916992137
"1746" 0.972851898475826
"1747" 0.540476750171419
"1748" 0.272792805795398
"1749" 0.00212953361983174
"1750" 0.341775091090581
"1751" 0.185281102350795
"1752" 0.100009679255811
"1753" 0.0033643836937464
"1754" 0.836565665010818
"1755" 0.656325151206313
"1756" 0.00092796159665476
"1757" 0.289557724196941
"1758" 0.236258105778215
"1759" 0.00134703847010196
"1760" 0.556412386331568
"1761" 0.681018088892955
"1762" 0.000454853954504655
"1763" 0.174250097418039
"1764" 0.232286359769101
"1765" 0.00169124427276431
"1766" 0.237091885650804
"1767" 0.201531700599618
"1768" 4.90400146783694e-05
"1769" 0.0709411761527258
"1770" 0.0557193734704654
"1771" 0.00391453436112164
"1772" 0.535506407175471
"1773" 0.278387323059367
"1774" 0.000623625279264076
"1775" 0.0974357813887904
"1776" 0.0620587913187738
"1777" 0.00211534190503619
"1778" 0.551312050663805
"1779" 0.455140082269688
"1780" 0.000874009744590108
"1781" 0.130273834737950
"1782" 0.0694963151868784
"1783" 0.211804829788036
"1784" 0.827461307319707
"1785" 0.73478943605045
"1786" 0.0409986685474153
"1787" 0.194839692221909
"1788" 0.181508277094815
"1789" 0.815214870014402
"1790" 0.312792885150349
"1791" 0.234253317888827
"1792" 0.09174899661597
"1793" 0.0040981529803471
"1794" 0.00261596137515291
"1795" 0.00624283493288799
"1796" 0.235919580522919
"1797" 1.00431412031166
"1798" 0.00294208540550758
"1799" 0.088247883979155
"1800" 0.352892630260368
"1801" 0.0046003195003561
"1802" 1.11505412868263
"1803" 0.592979585105724
"1804" 0.263867486893212
"1805" 0.00116294714826707
"1806" 0.375781691297766
"1807" 0.210088207213248
"1808" 0.101796274364651
"1809" 0.00186195261491153
"1810" 0.748571440971674
"1811" 0.900326835323047
"1812" 0.000625128370799871
"1813" 0.232284160942292
"1814" 0.303088788163641
"1815" 0.00233609910307304
"1816" 0.31773684766541
"1817" 0.265907887625902
"1818" 6.80334366847754e-05
"1819" 0.096923144498879
"1820" 0.074346701893208
"1821" 0.00541046892723992
"1822" 0.717985831431205
"1823" 0.372128625916317
"1824" 0.000864444081353376
"1825" 0.129071531507607
"1826" 0.081935690030247
"1827" 0.00264745203471883
"1828" 0.722978964938223
"1829" 0.596401143860541
"1830" 0.00122859662444027
"1831" 0.176780491600125
"1832" 0.0942437229946923
"1833" 0.00755323711661415
"1834" 1.37397411461942
"1835" 0.96863154873079
"1836" 0.000985157624741779
"1837" 0.308891773397336
"1838" 0.225527362844648
"1839" 0.369882879929202
"1840" 1.48000211843485
"1841" 1.31093130769780
"1842" 0.0925642378947355
"1843" 0.388700770683915
"1844" 0.372686431280231
"1845" 1.56385749307857
"1846" 0.677074246388758
"1847" 0.457235780841794
"1848" 0.189379875745206
"1849" 0.00576731978163006
"1850" 0.00303898275072602
"1851" 0.00616228971004016
"1852" 0.261817726086543
"1853" 1.10889227893403
"1854" 0.00155309499160852
"1855" 0.0850739706370279
"1856" 0.37384624247431
"1857" 0.00253280225919048
"1858" 0.955887554156183
"1859" 0.719463412985063
"1860" 0.424469216713893
"1861" 0.000855456930560295
"1862" 0.29372533839955
"1863" 0.226634456610424
"1864" 0.140576598207775
"1865" 0.00312804666720755
"1866" 0.403657720570001
"1867" 0.331411002746921
"1868" 9.14835105503252e-05
"1869" 0.120769036789183
"1870" 0.0927634289782364
"1871" 0.00724917454775126
"1872" 0.927504373425933
"1873" 0.460701037353000
"1874" 0.00115055615447078
"1875" 0.166260286387425
"1876" 0.0969400817520793
"1877" 0.00338912681694663
"1878" 0.920919381685211
"1879" 0.739733486966517
"1880" 0.00163992730811225
"1881" 0.226493219515392
"1882" 0.123234015603620
"1883" 0.00976411966557105
"1884" 1.73676724961992
"1885" 1.17733138602937
"1886" 0.00134259524619156
"1887" 0.365276517235015
"1888" 0.251326521661275
"1889" 0.0164237277547312
"1890" 2.25894279854589
"1891" 1.59833821768550
"1892" 0.00313416553102013
"1893" 0.598940648671813
"1894" 0.452295545719242
"1895" 0.461584145473793
"1896" 2.31281013311475
"1897" 2.46601181040276
"1898" 0.146548964866323
"1899" 0.691845714745805
"1900" 0.712601795741724
"1901" 1.73803295186469
"1902" 0.747972709738278
"1903" 0.530769645006976
"1904" 0.249309284424304
"1905" 0.00488021683926652
"1906" 0.00116985330070177
"1907" 0.00293036864205064
"1908" 0.148848754221583
"1909" 0.93752352909447
"1910" 0.000803362013106338
"1911" 0.0448844097397847
"1912" 0.280014441246455
"1913" 0.00414249575255542
"1914" 0.499097294779458
"1915" 0.252192083664347
"1916" 0.152246040177376
"1917" 0.000119886936946135
"1918" 0.140328688094027
"1919" 0.0730876241634432
"1920" 0.0319236999264054
"1921" 0.00888746998548553
"1922" 1.12930389348827
"1923" 0.554069151959181
"1924" 0.00150692683476196
"1925" 0.189963136988437
"1926" 0.0989501728285776
"1927" 0.00405511623218063
"1928" 1.09737246632706
"1929" 0.866262646638537
"1930" 0.00158356728774937
"1931" 0.27497699513178
"1932" 0.145117143916600
"1933" 0.0116494341379391
"1934" 2.05556711405983
"1935" 1.38126393692625
"1936" 0.00175886004767519
"1937" 0.404769494696145
"1938" 0.29701744582498
"1939" 0.0194486656220213
"1940" 2.69313589404819
"1941" 1.86036853450209
"1942" 0.00412825449524038
"1943" 0.733266853752029
"1944" 0.522857798635142
"1945" 0.0126123449907977
"1946" 3.22168921993524
"1947" 2.80820219012612
"1948" 0.00272482910681440
"1949" 0.972891590627402
"1950" 0.808785984989235
"1951" 0.589547215412899
"1952" 2.58042140115920
"1953" 2.52880087918177
"1954" 0.162452001116237
"1955" 0.75816547606661
"1956" 0.811195241176113
"1957" 1.76181973848173
"1958" 0.790850335702393
"1959" 0.557465701547016
"1960" 0.206875400442356
"1961" 0.00235472105991904
"1962" 0.000509372043138504
"1963" 0.0047866464149190
"1964" 0.128883756594579
"1965" 0.439182562836685
"1966" 0.000153745403416556
"1967" 0.0310452710496599
"1968" 0.127914261186035
"1969" 0.0108362808825407
"1970" 1.29177314806649
"1971" 0.470562497124721
"1972" 0.151596681732720
"1973" 0.00131868280769743
"1974" 0.219940536664248
"1975" 0.0864949600778296
"1976" 0.021177525289765
"1977" 0.00447575881812525
"1978" 1.27896708510593
"1979" 1.00111863395526
"1980" 0.00201125888589444
"1981" 0.335927313815762
"1982" 0.178869213175985
"1983" 0.0146319110881316
"1984" 2.30405797018949
"1985" 1.53535790108441
"1986" 0.00213140942139396
"1987" 0.390258850722039
"1988" 0.310566966033252
"1989" 0.0223736193383939
"1990" 2.98521516808472
"1991" 2.05154697697047
"1992" 0.00497102106229034
"1993" 0.768425541678612
"1994" 0.553790807608391
"1995" 0.0133487678965635
"1996" 3.48877258171949
"1997" 3.00514517042415
"1998" 0.00352689893594052
"1999" 1.05034980451210
"2000" 0.827891923614863
"2001" 0.0136072565600625
"2002" 3.2971126035408
"2003" 2.63955375353189
"2004" 0.000562972045819675
"2005" 0.99662972634631
"2006" 0.843267539022032
"2007" 0.497473798666137
"2008" 2.25631666548382
"2009" 2.25930776254715
"2010" 0.18466284274832
"2011" 0.735932431383955
"2012" 0.67383590327257
"2013" 1.51575038762629
"2014" 0.623640896737516
"2015" 0.5624063961677
"2016" 0.219392291460400
"2017" 0.0036438698838071
"2018" 0.0126340277045946
"2019" 0.345234755708305
"2020" 1.03693793994864
"2021" 0.00165954084784733
"2022" 0.0469527694155844
"2023" 0.164149440543814
"2024" 0.0050131450874265
"2025" 1.41453312130458
"2026" 0.728199956284271
"2027" 0.371595914846859
"2028" 0.00207779584932072
"2029" 0.329361258955789
"2030" 0.153881683095312
"2031" 0.0570091194164434
"2032" 0.0144766290322112
"2033" 2.42249978360573
"2034" 1.55723189990339
"2035" 0.00128137200446588
"2036" 0.382752506398295
"2037" 0.301726244992154
"2038" 0.0237924800693288
"2039" 3.07540897141825
"2040" 2.0964134709232
"2041" 0.0039962485964036
"2042" 0.79233400294925
"2043" 0.518468369979935
"2044" 0.0131341628469567
"2045" 3.37503144118119
"2046" 2.81465191266509
"2047" 0.0029036099429392
"2048" 0.990322608711472
"2049" 0.829627887940582
"2050" 0.0091998173691826
"2051" 3.14429851170008
"2052" 2.38395079245260
"2053" 0.00075605875493135
"2054" 0.958403945282406
"2055" 0.762690767858682
"2056" 0.00922726997606317
"2057" 2.42008948224207
"2058" 1.99000944524887
"2059" 0.00461977856789976
"2060" 0.850502511152974
"2061" 0.634098205926061
"2062" 0.455451889242348
"2063" 1.89100597731832
"2064" 1.71487430846768
"2065" 0.185109552323710
"2066" 0.718014498298763
"2067" 0.59649649946913
"2068" 0.868770147599108
"2069" 0.400878295443890
"2070" 0.291320403238189
"2071" 0.134737890748655
"2072" 0.00757639864383775
"2073" 0.00588561768391192
"2074" 0.279979098571787
"2075" 1.05133777477272
"2076" 0.00142023439765057
"2077" 0.0516628720198509
"2078" 0.231603598291682
"2079" 0.0144688839621462
"2080" 2.35385969912522
"2081" 1.01186743690704
"2082" 0.464000159153394
"2083" 0.00067326042937155
"2084" 0.339658533485393
"2085" 0.150040644783833
"2086" 0.0449222704696802
"2087" 0.0226897992373485
"2088" 2.85515638634113
"2089" 1.87348731344177
"2090" 0.00495050165178512
"2091" 0.708104851741012
"2092" 0.446990575923218
"2093" 0.0119872645386678
"2094" 2.87990540370966
"2095" 2.44796558556854
"2096" 0.00359684875862527
"2097" 0.874020174334487
"2098" 0.657361469436414
"2099" 0.00881259685045075
"2100" 2.73283818409749
"2101" 1.89646869252882
"2102" 0.000527006460412756
"2103" 0.936870416782713
"2104" 0.613742754711484
"2105" 0.00926400772329412
"2106" 1.97399361535237
"2107" 1.70851026835902
"2108" 0.00211147609304202
"2109" 0.667127083325461
"2110" 0.452949578875429
"2111" 0.00519245943243357
"2112" 1.81995074732984
"2113" 1.20067787235541
"2114" 0.00160718982432468
"2115" 0.671700571499748
"2116" 0.491749312207168
"2117" 0.233256176131917
"2118" 0.859402914091727
"2119" 0.784788607431562
"2120" 0.0736100046488023
"2121" 0.270508467144458
"2122" 0.266661824394947
"2123" 0.339761841128304
"2124" 0.118682329272289
"2125" 0.141648058366173
"2126" 0.0512696448710633
"2127" 0.00248978480515023
"2128" 0.00101349028169286
"2129" 0.0125612783424704
"2130" 0.391834055778744
"2131" 1.27510122706437
"2132" 0.000822744740131078
"2133" 0.0591871004534105
"2134" 0.214383777038326
"2135" 0.0175296501998472
"2136" 2.29989329573197
"2137" 1.01382708405580
"2138" 0.428906749505172
"2139" 0.00325082734736033
"2140" 0.594975482552502
"2141" 0.269818037667879
"2142" 0.089659521570328
"2143" 0.00760809877199301
"2144" 2.31351514875558
"2145" 1.856157653268
"2146" 0.690634298321512
"2147" 0.435471769372447
"2148" 0.00674803939387918
"2149" 1.98107272136381
"2150" 1.26282234101656
"2151" 0.662401960279491
"2152" 0.380192848306489
"2153" 0.00642615862792797
"2154" 1.42048366331623
"2155" 0.978518138128253
"2156" 0.00132559618270146
"2157" 0.364422468266018
"2158" 0.194130397849264
"2159" 0.00445961689865702
"2160" 1.03875566502136
"2161" 0.519960091023099
"2162" 0.00196373033179227
"2163" 0.423065168142023
"2164" 0.342428846348504
"2165" 0.00709245993377891
"2166" 0.615528857747138
"2167" 0.46718664019508
"2168" 0.0041468195906982
"2169" 0.227518509021284
"2170" 0.183473985118887
"2171" 0.210243200447442
"2172" 0.303065310486782
"2173" 0.170660572478601
"2174" 0.0961137385161045
"2175" 0.153421330006076
"2176" 0.0865463768218167
"2177" 0.00825711956342432
"2178" 0.00993399074178077
"2179" 0.293177030926614
"2180" 1.05991583828692
"2181" 0.00141810499923374
"2182" 0.0875176656541026
"2183" 0.318068956004613
"2184" 0.00443502338375368
"2185" 1.53945889315377
"2186" 0.707496659783306
"2187" 0.244578762668375
"2188" 0.351418057790102
"2189" 0.143551983554805
"2190" 0.0572750108193763
"2191" 0.00364235444639364
"2192" 1.15412443013352
"2193" 0.578142343757868
"2194" 0.270467976391573
"2195" 0.182704958040975
"2196" 0.0034597961998151
"2197" 0.638262521687891
"2198" 0.449166298260371
"2199" 0.00126393008817726
"2200" 0.189157480474571
"2201" 0.0879902172205414
"2202" 0.00136456303840506
"2203" 0.475838529791237
"2204" 0.243680322992220
"2205" 0.263203921314701
"2206" 0.134569518047735
"2207" 0.00129841867735858
"2208" 0.237464065443945
"2209" 0.140675184405314
"2210" 0.0439140139433409
"2211" 0.0216736759084066
"2212" 0.0710188707596457
"2213" 0.0896553362925032
"2214" 0.123738174015210
"2215" 0.0271720942085901
"2216" 0.0207509768784109
"2217" 0.0693643488024145
"2218" 0.130525713525284
"2219" 0.00621076439053488
"2220" 0.00306880162812380
"2221" 0.000742393900357908
"2222" 0.126334179169111
"2223" 0.549895424966296
"2224" 0.0531756305017771
"2225" 0.113313340085878
"2226" 0.00434972057602553
"2227" 0.278441429705321
"2228" 0.164303073219745
"2229" 0.0766937593125182
"2230" 0.130263960624554
"2231" 0.0863066300446276
"2232" 0.0319979210175620
"2233" 0.232808489933066
"2234" 0.0894208151757345
"2235" 0.080225629497966
"2236" 0.105132634052804
"2237" 0.0718199659963666
"2238" 0.087416467548559
"2239" 0.00655287460927075
"2240" 0.000978378660323153
"2241" 0.0389662114796502
"2242" 0.0129846810245221
"2243" 0.00539921966997686
"2244" 0.0345465713116889
"2245" 0.0301705092528113
"2246" 0.00846582027376435
"2247" 0.0449022291606895
"2248" 0.0198818836522988
"2249" 0.0589560829393429
"2250" 0.0097630000521184
"2251" 0.0242815934447703
"2252" 0.060182287814333
"2253" 0.0257210740312089
"2254" 0.0132122312585234
"2255" 0.055801898050745
"2256" 0.0732842277239055
"2257" 0.00180828724658002
"2258" 0.000958081660889813
"2259" 0.000466838583598865
"2260" 0.00038060790397131
"2261" 0.000215652836799604
"2262" 0.000856609650905905
"2263" 0.00471277605798956
"2264" 0.00542476977057094
"2265" 0.000323319347638914
"2266" 0.00181537711379784
"2267" 0.00229190824673020
"2268" 0.00503712651726618
"2269" 0.00256293618145919
"2270" 0.00193892619502512
"2271" 0.00106392846362967
"2272" 6.4073038778167e-05
"2273" 0.0164917819944477
"2274" 0.0143221480690411
"2275" 2.09753170424690e-05
"2276" 0.00635258759192456
"2277" 0.00607493532254272
"2278" 0.00313681848800709
"2279" 0.0157032776587200
"2280" 0.0183502596249546
"2281" 0.00133413197916227
"2282" 0.00624319157356148
"2283" 0.00725504325642837
"2284" 0.0103525401772988
"2285" 0.0045302019318244
"2286" 0.00463166799506074
"2287" 0.00194487095161908
"2288" 0.000154286836870354
"2289" 0.036908157043875
"2290" 0.0299927937140399
"2291" 5.1495348393785e-05
"2292" 0.0141967213386853
"2293" 0.0126603159921557
"2294" 0.000185616078281361
"2295" 0.0417985104496327
"2296" 0.0383437099601477
"2297" 9.05637480092558e-05
"2298" 0.0166277758214842
"2299" 0.0152389870359220
"2300" 0.00556640821836413
"2301" 0.0266952328151347
"2302" 0.0279662887233418
"2303" 0.00222676542716103
"2304" 0.0114826956996425
"2305" 0.0122792606399366
"2306" 0.0344255282707066
"2307" 0.0167471940126983
"2308" 0.0101386404699469
"2309" 0.0047560231680102
"2310" 0.000301308606654443
"2311" 0.0697084406335044
"2312" 0.0542773097441436
"2313" 0.000102290001599893
"2314" 0.0267195058945071
"2315" 0.0229479451343276
"2316" 0.000373908145675142
"2317" 0.0791459691816715
"2318" 0.0695170252355276
"2319" 0.000173695737013812
"2320" 0.0315384573226673
"2321" 0.0277085208137743
"2322" 0.000236952678091517
"2323" 0.0604706302694168
"2324" 0.0504107732655432
"2325" 7.24550323859293e-05
"2326" 0.0255584962065157
"2327" 0.022297030692974
"2328" 0.0149286140946048
"2329" 0.0729547177032651
"2330" 0.0846611703212873
"2331" 0.00530768517027436
"2332" 0.0232568238939602
"2333" 0.0242409661180135
"2334" 0.0836109125815113
"2335" 0.0394586698929296
"2336" 0.0303827781824405
"2337" 0.0122056012503998
"2338" 0.000528118589195957
"2339" 0.117775591639418
"2340" 0.0892955979341995
"2341" 0.000179183092762914
"2342" 0.0454472053149775
"2343" 0.0377938668067417
"2344" 0.000655411885686975
"2345" 0.133283039965876
"2346" 0.114015876861704
"2347" 0.000304001051075597
"2348" 0.0533472765061365
"2349" 0.0456596082121535
"2350" 0.000409250754200386
"2351" 0.102015229313896
"2352" 0.0825531784557743
"2353" 0.000128726748665971
"2354" 0.0431979419887645
"2355" 0.0368212410937395
"2356" 0.000682064310829239
"2357" 0.147566056483993
"2358" 0.138756517431989
"2359" 0.000233549266962884
"2360" 0.0472292506687126
"2361" 0.0391274215183819
"2362" 0.0337288942633959
"2363" 0.162570651702242
"2364" 0.182651833320291
"2365" 0.0123047014947513
"2366" 0.061427143604931
"2367" 0.0632978966307569
"2368" 0.0973028830365768
"2369" 0.0448700896479229
"2370" 0.0387138160014605
"2371" 0.0157647116247832
"2372" 0.000840163093914419
"2373" 0.184579692427203
"2374" 0.136552974283056
"2375" 0.000288313340538996
"2376" 0.0715781989520621
"2377" 0.0580529703059316
"2378" 0.00101885343159188
"2379" 0.207955502222991
"2380" 0.174783280897393
"2381" 0.000488542458047349
"2382" 0.083381333058222
"2383" 0.0694510411701883
"2384" 0.000656996527022244
"2385" 0.159573588631679
"2386" 0.126646605852554
"2387" 0.000206423026947924
"2388" 0.0677939966538789
"2389" 0.0562011541609958
"2390" 0.00108002220054888
"2391" 0.229462529172651
"2392" 0.211973451247386
"2393" 0.000380517566910024
"2394" 0.0736003683451735
"2395" 0.0599504996807334
"2396" 0.00143943944593750
"2397" 0.301513625394761
"2398" 0.277620996972761
"2399" 0.0004703970203021
"2400" 0.115435829577353
"2401" 0.0966785045282029
"2402" 0.0385140475115342
"2403" 0.180010216620237
"2404" 0.196053454250227
"2405" 0.0229100285124048
"2406" 0.0857383989409568
"2407" 0.0731867032481097
"2408" 0.144284387144482
"2409" 0.0611368969391236
"2410" 0.0639593621731008
"2411" 0.0228368012602139
"2412" 0.00125815892176383
"2413" 0.273150251036294
"2414" 0.139251916292134
"2415" 0.0596537769531114
"2416" 0.000440398214320854
"2417" 0.105884793519459
"2418" 0.0569662290894729
"2419" 0.027579851135856
"2420" 0.00153656323884633
"2421" 0.307965145273099
"2422" 0.254455408576796
"2423" 0.000714129611005671
"2424" 0.122998099618515
"2425" 0.100779424146072
"2426" 0.000990485139676397
"2427" 0.23585791206189
"2428" 0.184072834802633
"2429" 0.000311411788770686
"2430" 0.0992775384414522
"2431" 0.081505004670545
"2432" 0.00159196136432775
"2433" 0.337776702911042
"2434" 0.306799429909360
"2435" 0.00057310609115799
"2436" 0.107872551672311
"2437" 0.0867683174454119
"2438" 0.00219742956780721
"2439" 0.44033763150542
"2440" 0.403810307493204
"2441" 0.000718854812122899
"2442" 0.168495210909639
"2443" 0.138616122878209
"2444" 0.00126352482454898
"2445" 0.316379310331955
"2446" 0.281206098134257
"2447" 0.000522161880949014
"2448" 0.157478611365118
"2449" 0.105901625081520
"2450" 0.0576218243357613
"2451" 0.264116550356977
"2452" 0.263776700194833
"2453" 0.0294309864959943
"2454" 0.126074050396966
"2455" 0.110189825611137
"2456" 0.375379786669653
"2457" 0.165560852788582
"2458" 0.147694743576314
"2459" 0.0682376422635695
"2460" 0.00180668555219991
"2461" 0.0727464519875462
"2462" 0.300454084594123
"2463" 0.000632094469689507
"2464" 0.0277627470822329
"2465" 0.116923150119522
"2466" 0.00217476285494689
"2467" 0.432862104991632
"2468" 0.236776672695362
"2469" 0.117253149624201
"2470" 0.00104024531178327
"2471" 0.172614747293800
"2472" 0.090961813233321
"2473" 0.0481284252693177
"2474" 0.00141175266381162
"2475" 0.332591620692256
"2476" 0.254130601371109
"2477" 0.000447485661324648
"2478" 0.139331808106838
"2479" 0.112978789463344
"2480" 0.00228476428646006
"2481" 0.471288259222692
"2482" 0.426498754570621
"2483" 0.000822162283776362
"2484" 0.148747884588346
"2485" 0.119448992427466
"2486" 0.00306126854165614
"2487" 0.615994953849407
"2488" 0.558023098524419
"2489" 0.00103291053940496
"2490" 0.234991500088419
"2491" 0.191732134178936
"2492" 0.00180514720845747
"2493" 0.435282831735123
"2494" 0.386540740505993
"2495" 0.000701003112245933
"2496" 0.220535646231719
"2497" 0.146631246918049
"2498" 0.00138670482255617
"2499" 0.449601450848674
"2500" 0.360125634815514
"2501" 0.00094990596004322
"2502" 0.216141806761212
"2503" 0.149719301481763
"2504" 0.140832443948617
"2505" 0.642001318119494
"2506" 0.669503675791073
"2507" 0.0694789889355081
"2508" 0.269036612790741
"2509" 0.261958741952691
"2510" 0.503607449234374
"2511" 0.207208460687582
"2512" 0.208021455082745
"2513" 0.0909833178535531
"2514" 0.00189409806283272
"2515" 0.000706245009951103
"2516" 0.00293631665343353
"2517" 0.107803264331599
"2518" 0.453357697236518
"2519" 0.00135210283350738
"2520" 0.0461714217667882
"2521" 0.178724784491109
"2522" 0.00192474989269351
"2523" 0.453213290002840
"2524" 0.234583180143327
"2525" 0.106424054074875
"2526" 0.000599617120042982
"2527" 0.189533022750156
"2528" 0.103988437382483
"2529" 0.0468566858643438
"2530" 0.00312856265573138
"2531" 0.639818268425018
"2532" 0.572503052068318
"2533" 0.00113743677475769
"2534" 0.20024439421956
"2535" 0.159308200248913
"2536" 0.00400285343239525
"2537" 0.83096242860731
"2538" 0.747863285039944
"2539" 0.00142826558987226
"2540" 0.313172939315457
"2541" 0.252649449411517
"2542" 0.00218960082903242
"2543" 0.580932678095131
"2544" 0.513910628179109
"2545" 0.000968408821946046
"2546" 0.297439828951894
"2547" 0.197005997104474
"2548" 0.00194812736594342
"2549" 0.601574643410671
"2550" 0.479560370539394
"2551" 0.00133158518458680
"2552" 0.287916022905975
"2553" 0.198456439033632
"2554" 0.00456728496930927
"2555" 1.04346569523566
"2556" 0.876548783431192
"2557" 0.0027498737851628
"2558" 0.447752833521103
"2559" 0.337556421966796
"2560" 0.203256831128466
"2561" 0.872060561635595
"2562" 0.839895818245015
"2563" 0.062599968714054
"2564" 0.317719360135839
"2565" 0.350254698391072
"2566" 0.668740896805751
"2567" 0.295140028978029
"2568" 0.337455153748757
"2569" 0.144773895236918
"2570" 0.00273795960626954
"2571" 0.00127437049849133
"2572" 0.00257592624512126
"2573" 0.112170026484675
"2574" 0.464044123111502
"2575" 0.00080365189617356
"2576" 0.0433599558850886
"2577" 0.195975849058643
"2578" 0.00421794684594177
"2579" 0.838616846665627
"2580" 0.491292970813873
"2581" 0.255277312049671
"2582" 0.00154515589835747
"2583" 0.260936698156558
"2584" 0.136530668761657
"2585" 0.0702541431266413
"2586" 0.00527484394151606
"2587" 1.08013960443249
"2588" 0.959896107801308
"2589" 0.00168420789794107
"2590" 0.407205421536607
"2591" 0.321720413638779
"2592" 0.00293342425675892
"2593" 0.757511432564158
"2594" 0.66078050206885
"2595" 0.00129683193080207
"2596" 0.389565207279939
"2597" 0.25298440367342
"2598" 0.00257906309974554
"2599" 0.769607306328867
"2600" 0.609143632077258
"2601" 0.00166707500744008
"2602" 0.372855607234366
"2603" 0.249600614006349
"2604" 0.00621028456131387
"2605" 1.31984644026398
"2606" 1.11469842715399
"2607" 0.00373574958187004
"2608" 0.572393733871895
"2609" 0.415348227486611
"2610" 0.00670269149641228
"2611" 1.36209552313368
"2612" 1.05343461060435
"2613" 0.00194974000223005
"2614" 0.48133671799402
"2615" 0.432967804176964
"2616" 0.274618467659427
"2617" 1.08799352344431
"2618" 1.06616896718362
"2619" 0.118435767844378
"2620" 0.539505649898471
"2621" 0.551244050079593
"2622" 0.850844339406507
"2623" 0.368695333655621
"2624" 0.359777077926194
"2625" 0.168054412302548
"2626" 0.0023651371726627
"2627" 0.000940807588060152
"2628" 0.00547350376194447
"2629" 0.18695312005936
"2630" 0.828458905424096
"2631" 0.00201542074003935
"2632" 0.0637167569099585
"2633" 0.249197520465188
"2634" 0.00689624884473554
"2635" 1.35802956151170
"2636" 0.78597503482716
"2637" 0.404386145974668
"2638" 0.00223228956750078
"2639" 0.514709413280608
"2640" 0.283242612033865
"2641" 0.122686744541488
"2642" 0.00382393091573152
"2643" 0.962529096240817
"2644" 0.83788509736062
"2645" 0.00167375336803330
"2646" 0.490285188582323
"2647" 0.31318904567547
"2648" 0.00332698932656111
"2649" 0.960538075056955
"2650" 0.752595105889831
"2651" 0.0021773154086954
"2652" 0.472617627887233
"2653" 0.306417319767669
"2654" 0.0081036193011387
"2655" 1.64502296261147
"2656" 1.36137784879947
"2657" 0.00461122078942215
"2658" 0.69233295352214
"2659" 0.511712505227269
"2660" 0.00867021905884663
"2661" 1.68692513293151
"2662" 1.28328099420450
"2663" 0.00258382056740404
"2664" 0.58668897651432
"2665" 0.52408306358049
"2666" 0.00965681173457096
"2667" 1.6310624889512
"2668" 1.28969722810243
"2669" 0.00372739170277383
"2670" 0.801693922783856
"2671" 0.634213148841047
"2672" 0.284239359971365
"2673" 1.29142515836236
"2674" 1.29762005103582
"2675" 0.123670125397162
"2676" 0.54086893794419
"2677" 0.571132988603862
"2678" 0.770624281778527
"2679" 0.351900964759689
"2680" 0.346828500724862
"2681" 0.156756447879493
"2682" 0.00505144740855348
"2683" 0.00162231318592103
"2684" 0.00857248222531147
"2685" 0.294769667787379
"2686" 1.29759959177677
"2687" 0.00257721120853137
"2688" 0.109204253705166
"2689" 0.49797331143676
"2690" 0.00495858180923356
"2691" 1.16548872036555
"2692" 0.666000131532856
"2693" 0.347052019028368
"2694" 0.00200111324230009
"2695" 0.586799825362641
"2696" 0.259339522884554
"2697" 0.118088382369639
"2698" 0.00407569539021464
"2699" 1.18047181645423
"2700" 0.906662659221176
"2701" 0.00242894977800671
"2702" 0.564689126498461
"2703" 0.370539599324748
"2704" 0.00982553424679833
"2705" 2.01005761365868
"2706" 1.63905579669393
"2707" 0.00584438326276135
"2708" 0.820794233968815
"2709" 0.61833901713211
"2710" 0.0104134173058038
"2711" 2.01196228188849
"2712" 1.50482119569362
"2713" 0.00307030073766128
"2714" 0.681086585362309
"2715" 0.604998978726699
"2716" 0.0118939970214869
"2717" 1.9159461403892
"2718" 1.50113406982236
"2719" 0.00435182091268248
"2720" 0.91852642746887
"2721" 0.727553582370545
"2722" 0.0087261817946859
"2723" 1.80131671629962
"2724" 1.49052617310009
"2725" 0.00333837556809226
"2726" 0.75961220459756
"2727" 0.668904334314761
"2728" 0.277304145183295
"2729" 1.10713703104506
"2730" 1.11159979772929
"2731" 0.0967883421103312
"2732" 0.463133974949021
"2733" 0.492741999237069
"2734" 0.794815272078607
"2735" 0.324131661519405
"2736" 0.322570494741713
"2737" 0.133280846470823
"2738" 0.00829566212805432
"2739" 0.00287510610420933
"2740" 0.00554318786435609
"2741" 0.235832481470906
"2742" 1.03859946055682
"2743" 0.00221525208447807
"2744" 0.152636961756331
"2745" 0.515052979981483
"2746" 0.00474628630328043
"2747" 1.36033814939262
"2748" 0.708560138400351
"2749" 0.330937106527838
"2750" 0.00308819501829164
"2751" 0.65950838774401
"2752" 0.312553451208766
"2753" 0.121065474010230
"2754" 0.0115904652934766
"2755" 2.31965562811895
"2756" 1.80815444556093
"2757" 0.0060203225680681
"2758" 0.949832674573187
"2759" 0.71608736718437
"2760" 0.0121755936427082
"2761" 2.26019620681255
"2762" 1.68399282368316
"2763" 0.00363983474439415
"2764" 0.737996252955488
"2765" 0.640926928036066
"2766" 0.0138592035961022
"2767" 2.10994886658126
"2768" 1.65515041367195
"2769" 0.00505372536458163
"2770" 1.00028207617996
"2771" 0.78187349842301
"2772" 0.00892646382310783
"2773" 1.92626201919965
"2774" 1.54352011240967
"2775" 0.00422202949336676
"2776" 0.830434096262321
"2777" 0.72415410545897
"2778" 0.00654920433259004
"2779" 1.42732559292470
"2780" 1.14138893171841
"2781" 0.00013957622157926
"2782" 0.5743194854781
"2783" 0.500841593291072
"2784" 0.236414650671556
"2785" 1.02316256572481
"2786" 0.93876199527951
"2787" 0.120111560157485
"2788" 0.455032206090951
"2789" 0.40481585027688
"2790" 0.531331948375036
"2791" 0.215696264131499
"2792" 0.191066125349083
"2793" 0.0867637355986908
"2794" 0.00412284761340846
"2795" 0.00177872961380714
"2796" 0.00585413621448821
"2797" 0.287059397583036
"2798" 1.14214143985842
"2799" 0.00367167315206936
"2800" 0.147213271995150
"2801" 0.5490823245443
"2802" 0.0129164193227823
"2803" 2.43833881120161
"2804" 1.30271933635507
"2805" 0.685070151712167
"2806" 0.00706431995323694
"2807" 1.02349016850407
"2808" 0.49979841390641
"2809" 0.251549760314371
"2810" 0.0127129198762918
"2811" 2.29704314933729
"2812" 1.73044907819807
"2813" 0.00304044052971081
"2814" 0.778330844710727
"2815" 0.594836905901939
"2816" 0.0164189701954727
"2817" 2.13888904141756
"2818" 1.61552169725736
"2819" 0.00623737415247009
"2820" 0.99712572812279
"2821" 0.746830084480922
"2822" 0.00973767325858974
"2823" 1.81380246104505
"2824" 1.42529851330301
"2825" 0.00461774427499491
"2826" 0.781908566443115
"2827" 0.623018837191709
"2828" 0.00749634984134494
"2829" 1.31132157622383
"2830" 1.00649866590096
"2831" 0.000197676072153938
"2832" 0.536415656844882
"2833" 0.417582658137355
"2834" 0.00503606740192199
"2835" 1.06364357289204
"2836" 0.701198865427642
"2837" 0.00149762262454375
"2838" 0.502178184200597
"2839" 0.346515675596632
"2840" 0.159982090426534
"2841" 0.616487129346113
"2842" 0.544299375275296
"2843" 0.0355788020082621
"2844" 0.192740487900984
"2845" 0.211109077155818
"2846" 0.277672044602805
"2847" 0.113150094824555
"2848" 0.0834472531330934
"2849" 0.029677001596933
"2850" 0.00547654439132911
"2851" 0.00236675049534097
"2852" 0.0137388572279958
"2853" 0.474208441267582
"2854" 1.89215965238549
"2855" 0.00691781707031942
"2856" 0.201028276916688
"2857" 0.668776393691383
"2858" 0.0123099559760204
"2859" 2.14569073706429
"2860" 1.10249898729193
"2861" 0.539015749541503
"2862" 0.00330336040511505
"2863" 0.661816138841714
"2864" 0.310860354942439
"2865" 0.137004878687708
"2866" 0.0135883547640940
"2867" 1.83417541655753
"2868" 1.35084412691429
"2869" 0.00554525878380869
"2870" 0.869357021877782
"2871" 0.622211359400543
"2872" 0.00650452623700582
"2873" 1.37885784874482
"2874" 1.07851084743916
"2875" 0.00461323167366452
"2876" 0.670549168910508
"2877" 0.540158416705979
"2878" 0.00312509578004791
"2879" 0.979209299176117
"2880" 0.677346632491343
"2881" 0.000181268507892348
"2882" 0.462216170913898
"2883" 0.297764981885088
"2884" 0.00412250838753037
"2885" 0.776617920449864
"2886" 0.487693842751682
"2887" 0.00186277333904433
"2888" 0.401292610524067
"2889" 0.198856018312356
"2890" 0.00518623176621637
"2891" 0.532155682162202
"2892" 0.364997602375343
"2893" 0.00115477871840641
"2894" 0.152760714041173
"2895" 0.113201898356526
"2896" 0.189108181594656
"2897" 0.309499199135442
"2898" 0.253446906187145
"2899" 0.0527651029780067
"2900" 0.098659994662054
"2901" 0.0700984509218754
"2902" 0.0117095259726756
"2903" 0.00212542672365974
"2904" 0.0110197697800169
"2905" 0.359811671030956
"2906" 1.35471331752615
"2907" 0.00111207385413282
"2908" 0.0855502812031993
"2909" 0.357503031380435
"2910" 0.0108894827396682
"2911" 1.37691353476353
"2912" 0.701209106490544
"2913" 0.303304533919395
"2914" 0.00327917427727698
"2915" 0.590796069851386
"2916" 0.279851720422795
"2917" 0.124359385842434
"2918" 0.00349396193399838
"2919" 0.82207919025409
"2920" 0.598812470087991
"2921" 0.0036495685456259
"2922" 0.563200477587834
"2923" 0.367749266412515
"2924" 0.00292989617564697
"2925" 0.608541197890726
"2926" 0.393792982701917
"2927" 0.253920990682784
"2928" 0.142559788786199
"2929" 0.000512514977320829
"2930" 0.440323015437132
"2931" 0.24523087959046
"2932" 0.00130052398662781
"2933" 0.215238260228364
"2934" 0.114660656665819
"2935" 0.00118462814210398
"2936" 0.231544318693663
"2937" 0.147697975661437
"2938" 0.0459821530237858
"2939" 0.0402231617609724
"2940" 0.0921157317098378
"2941" 0.085083043154413
"2942" 0.255116899369611
"2943" 0.130751817729346
"2944" 0.0344690350966868
"2945" 0.0457563949734582
"2946" 0.0379382355788589
"2947" 0.0210321495823710
"2948" 0.00409205261552113
"2949" 0.00132812574163033
"2950" 0.00254070426816938
"2951" 0.136441525572329
"2952" 0.582215164141576
"2953" 0.00237938971146022
"2954" 0.0717505006004749
"2955" 0.226789093997358
"2956" 0.288107665405832
"2957" 0.159553574004942
"2958" 0.0748463285036498
"2959" 0.00269390916009753
"2960" 0.373520928847047
"2961" 0.0966531905649134
"2962" 0.0399312700446643
"2963" 0.000653995497369472
"2964" 0.273780200396455
"2965" 0.164739097671787
"2966" 0.146034203700602
"2967" 0.0327009473755888
"2968" 0.174691506461443
"2969" 0.0691167944096015
"2970" 0.000658539913738222
"2971" 0.0829924552702411
"2972" 0.0112262471252526
"2973" 0.00053056243153344
"2974" 0.0731411539603769
"2975" 0.069745344362113
"2976" 0.00184564001084035
"2977" 0.00752022712421895
"2978" 0.0228234102319642
"2979" 0.0312812876320578
"2980" 0.0314757103054122
"2981" 0.0841803750325131
"2982" 0.0242180173661545
"2983" 0.00714553777819783
"2984" 0.00471258445716486
"2985" 0.00323495268072059
"2986" 0.000142688341449477
"2987" 0.00769243157487221
"2988" 0.0624900739563755
"2989" 0.00084831694365638
"2990" 0.0456570871590243
"2991" 0.0804307590246146
"2992" 0.0618220711663103
"2993" 0.0147712715558583
"2994" 0.00234233158286106
"2995" 0.0371420856491475
"2996" 0.00604218538865432
"2997" 0.0704894968506607
"2998" 0.0337638591355964
"2999" 0.000389535845463912
"3000" 0.0350157923829202
"3001" 0.000627613640786112
"3002" 0.043570757907539
"3003" 0.0112129985275389
"3004" 0.000819368754130392
"3005" 0.00348637961374512
"3006" 0.0116301819171998
"3007" 0.0165235791517025
"3008" 0.0233786747378720
"3009" 0.00797103413390115
"3010" 0.000736051688193558
"3011" 0.0113523446853716
