# Supplementary material for: Reanalysis of cancer mortality in Japanese A-bomb survivors exposed to low doses of radiation: bootstrap and simulation methods
Source: Environ Health. 2009 Dec 9;8:56. doi: 10.1186/1476-069X-8-56 (PMC2799447; doi:10.1186/1476-069X-8-56)
Supplement: Additional file 1 — Contains index file for downloading 4 Tables, 3 Code Files, 2 Commentary Files, and 5 Data Files. [file 1476-069X-8-56-S1.ZIP › lambda2.txt]

#null: fullfit beta1=0.45849085, sigma1=119.95993465, tau1=82.66754681

 "lambda2"
"1" 0.00298498941155519
"2" 0.00151470396239795
"3" 0.00216262113120261
"4" 0.00112472892664422
"5" 0.00256699534402281
"6" 0.0130449343016281
"7" 0.020504995166912
"8" 0.00170011720204259
"9" 0.00913922072230101
"10" 0.0155337248688498
"11" 0.0112845481827079
"12" 0.00592649785920374
"13" 0.00743868539704122
"14" 0.0038068079603622
"15" 0.000191239902731063
"16" 0.0576048589180022
"17" 0.0486812284679826
"18" 8.93712164966842e-05
"19" 0.0417440350523002
"20" 0.0370403658319429
"21" 0.00482843540879294
"22" 0.0284519048333523
"23" 0.0551890124747183
"24" 0.00380868077807285
"25" 0.0201764091524923
"26" 0.0359812773133044
"27" 0.0252930788101372
"28" 0.00638226094167132
"29" 0.0102983795307736
"30" 0.0038563942181128
"31" 0.000581383498530498
"32" 0.117018023705014
"33" 0.0938020132391723
"34" 0.000288009255403963
"35" 0.0855330828872258
"36" 0.0715563922967711
"37" 0.000321069803123031
"38" 0.100159232759645
"39" 0.105645244658122
"40" 0.000218824633926972
"41" 0.0713278059488563
"42" 0.0692214083354246
"43" 0.0195891279792722
"44" 0.0769685106084083
"45" 0.0520206529196262
"46" 0.00751937243367393
"47" 0.0291479356590482
"48" 0.0237730078926025
"49" 0.0649985252460588
"50" 0.0336938938489417
"51" 0.0289516119169258
"52" 0.0151795032198946
"53" 0.00103713180386440
"54" 0.205044334702712
"55" 0.158628092015318
"56" 0.000530049064919329
"57" 0.150701677219741
"58" 0.121614136908771
"59" 0.000917245726698739
"60" 0.175745050427830
"61" 0.178941427887616
"62" 0.000570240828411049
"63" 0.124820410999133
"64" 0.116469776210683
"65" 0.00069710333946628
"66" 0.254894157055024
"67" 0.130903360184345
"68" 0.000294748100852651
"69" 0.092205013225933
"70" 0.0573211752831175
"71" 0.0174344883191953
"72" 0.111202540752019
"73" 0.231022164154793
"74" 0.0098420374737228
"75" 0.0531985289541979
"76" 0.099499629993559
"77" 0.0501298979898109
"78" 0.0252537856105163
"79" 0.0242794488767612
"80" 0.0121049085852860
"81" 0.00163840185574627
"82" 0.325737583006262
"83" 0.245229928154407
"84" 0.000872500139810537
"85" 0.240726248880087
"86" 0.189691302643662
"87" 0.00151067088961454
"88" 0.280115900193461
"89" 0.277443043280276
"90" 0.000925021060905653
"91" 0.198175801474814
"92" 0.181496730124079
"93" 0.00174892388393031
"94" 0.402931927132205
"95" 0.201596768763111
"96" 0.000723550608738347
"97" 0.145836475105498
"98" 0.0872780110012768
"99" 0.000361861676251934
"100" 0.306961405928393
"101" 0.355615011200236
"102" 0.000369632335017907
"103" 0.149870233577556
"104" 0.153120814405499
"105" 0.0239983788917071
"106" 0.0943132231634293
"107" 0.159330946331515
"108" 0.00891830857753475
"109" 0.0432739892585814
"110" 0.0785117229323023
"111" 0.133972624656457
"112" 0.0488046810425481
"113" 0.0589517155962222
"114" 0.0220541004711377
"115" 0.00247418727288607
"116" 0.481549236798111
"117" 0.35885204064154
"118" 0.00132955189990862
"119" 0.358891070299522
"120" 0.277885330745118
"121" 0.00230328258484002
"122" 0.413563029472822
"123" 0.404669535963801
"124" 0.00138083060126425
"125" 0.294162436869702
"126" 0.265461595303873
"127" 0.00264085198553293
"128" 0.59667821518074
"129" 0.292469391290477
"130" 0.00110323537989557
"131" 0.214424480411646
"132" 0.126461968588031
"133" 0.00083284834871272
"134" 0.457223302237893
"135" 0.515694869454453
"136" 0.000914165948785351
"137" 0.221508593271846
"138" 0.221697073735213
"139" 0.00138098788723524
"140" 0.262367841922579
"141" 0.229125592557707
"142" 0.000464976773113744
"143" 0.116614596421212
"144" 0.113513461282079
"145" 0.0675131912046978
"146" 0.275278909237458
"147" 0.234808578928148
"148" 0.0324467703275829
"149" 0.125167424888741
"150" 0.105215285684741
"151" 0.244174996995343
"152" 0.0943392420628906
"153" 0.0995516884338866
"154" 0.0458604443815874
"155" 0.00359297380131917
"156" 0.677728408500732
"157" 0.346175522157913
"158" 0.154852316309907
"159" 0.00189362649121572
"160" 0.506662223977093
"161" 0.263588572382096
"162" 0.123407841622681
"163" 0.00331579700391913
"164" 0.586487937656323
"165" 0.561978612530327
"166" 0.00188719648319367
"167" 0.410428627513718
"168" 0.367891200846907
"169" 0.00376967605216334
"170" 0.833704985946107
"171" 0.402274786538718
"172" 0.00158962081803179
"173" 0.297222957801713
"174" 0.172517243576045
"175" 0.00119934378246793
"176" 0.643540380293601
"177" 0.71051688509313
"178" 0.00120215673869112
"179" 0.307989857159652
"180" 0.298851134089381
"181" 0.00200780493898747
"182" 0.367043060641847
"183" 0.314839225000705
"184" 0.000988201479722157
"185" 0.159271738440585
"186" 0.148789794691781
"187" 0.00212990943882223
"188" 0.733755506458727
"189" 0.474894829532307
"190" 0.00105147427992490
"191" 0.323193628246405
"192" 0.206743981080642
"193" 0.103567685112105
"194" 0.445963096699194
"195" 0.41337901892066
"196" 0.0492640139845334
"197" 0.185526181178857
"198" 0.265099870870788
"199" 0.70779297395486
"200" 0.270558266814037
"201" 0.292665377093269
"202" 0.100654411482289
"203" 0.00487289168834999
"204" 0.175514334396488
"205" 0.700382561363318
"206" 0.00261142713636232
"207" 0.129266528501873
"208" 0.526418518741772
"209" 0.00462632111460073
"210" 0.794253515440154
"211" 0.497039589207395
"212" 0.245909153476798
"213" 0.00259597435300453
"214" 0.55382286794505
"215" 0.326076086230798
"216" 0.164891927349555
"217" 0.00519809473639851
"218" 1.10746622041671
"219" 0.522577721471966
"220" 0.00219358291236082
"221" 0.39487016440473
"222" 0.226122619297562
"223" 0.00164941671822518
"224" 0.866448569681849
"225" 0.933780006929534
"226" 0.00165828475563584
"227" 0.413006075128607
"228" 0.39240068141207
"229" 0.00276798119105147
"230" 0.485082652654564
"231" 0.408379507218193
"232" 0.00136033432800395
"233" 0.209067484086312
"234" 0.194772497627174
"235" 0.00297939954797061
"236" 0.983848846851104
"237" 0.612036429266507
"238" 0.00227914753030031
"239" 0.427766405784088
"240" 0.268813509342834
"241" 0.00251695182568301
"242" 1.11086829360950
"243" 0.820076280203437
"244" 0.00179714173917139
"245" 0.45568121322962
"246" 0.348333089648433
"247" 0.295706330944932
"248" 1.2536702261261
"249" 1.75811464896055
"250" 0.140893591445489
"251" 0.559581524044414
"252" 0.459067225226356
"253" 1.10552895055410
"254" 0.415151915074552
"255" 0.486456888537718
"256" 0.186780981978855
"257" 0.00433493984761379
"258" 0.00264540176011521
"259" 0.0061696311204475
"260" 0.159342380009313
"261" 0.801327606009415
"262" 0.00346097363433744
"263" 0.123678536015225
"264" 0.564473850957528
"265" 0.00689312377015627
"266" 1.41642607712797
"267" 0.523095172489505
"268" 0.135372130833843
"269" 0.00295500521230661
"270" 0.509798021536558
"271" 0.203781652619196
"272" 0.0850167193051964
"273" 0.00208540731715943
"274" 1.11632717131392
"275" 1.18679798604255
"276" 0.00221074210072398
"277" 0.532509601778349
"278" 0.501690886559406
"279" 0.00331858505244440
"280" 0.614305416606935
"281" 0.51120436766327
"282" 0.00181869207123206
"283" 0.267685694536416
"284" 0.243003154691399
"285" 0.00397120586805681
"286" 1.26487825850379
"287" 0.765823307226038
"288" 0.0030376223565791
"289" 0.541879971960656
"290" 0.337831024892891
"291" 0.00462541544394415
"292" 1.44506277548549
"293" 1.03896623649453
"294" 0.00343214237214843
"295" 0.581850394907494
"296" 0.435620217989125
"297" 0.00806623641494046
"298" 3.00264496036956
"299" 2.21121399414066
"300" 0.00463814601922798
"301" 1.29156047467706
"302" 0.826760939105103
"303" 0.458081082338954
"304" 1.89801044466488
"305" 1.67917956600654
"306" 0.180996046044260
"307" 0.80293777256669
"308" 0.755468673599067
"309" 2.01547175613654
"310" 0.800578974361925
"311" 0.864402142081355
"312" 0.357084707293367
"313" 0.00499354106523585
"314" 0.00292781795621493
"315" 0.00822773219155345
"316" 0.389684573368364
"317" 1.28240466981736
"318" 0.00377516821338015
"319" 0.147310612839676
"320" 0.465765440893353
"321" 0.00274870275529045
"322" 1.38936273090538
"323" 0.948466855701613
"324" 0.492886934047189
"325" 0.00289920767546485
"326" 0.662695806777062
"327" 0.405524212331963
"328" 0.219717644751849
"329" 0.00376311846692595
"330" 0.745944621814881
"331" 0.635513682608877
"332" 0.00216193744730844
"333" 0.334247117093456
"334" 0.308253875325815
"335" 0.00484070118575011
"336" 1.54845598954817
"337" 0.9165628972833
"338" 0.00359772322682542
"339" 0.676569596456934
"340" 0.411671098803846
"341" 0.00556709942937843
"342" 1.77889110045445
"343" 1.20574017879868
"344" 0.00443950000756058
"345" 0.714008309863822
"346" 0.53788348892653
"347" 0.0143935577221259
"348" 3.68898394336498
"349" 2.67885605319266
"350" 0.0081505178003326
"351" 1.54644688339854
"352" 0.986295693741399
"353" 0.0156605911965469
"354" 4.11859739961081
"355" 2.96549746592675
"356" 0.00652861855222112
"357" 1.70151762097857
"358" 1.30865016264678
"359" 0.696503720515395
"360" 3.14964643210765
"361" 4.64360079484239
"362" 0.299340223886289
"363" 1.32343170224194
"364" 1.92982121830945
"365" 2.33512130215690
"366" 1.01850976681141
"367" 1.10371043303668
"368" 0.455013881954173
"369" 0.00608286156869951
"370" 0.00297308167628142
"371" 0.00316280407068996
"372" 0.227602477475986
"373" 1.32668603502670
"374" 0.00367524408607558
"375" 0.134261639576745
"376" 0.617777590835574
"377" 0.00441692085796324
"378" 0.895260712805708
"379" 0.477766047838733
"380" 0.260653021003078
"381" 0.00276321687851075
"382" 0.412904670879848
"383" 0.242501897470823
"384" 0.123548117605029
"385" 0.00573380012130687
"386" 1.80469772168381
"387" 1.01643656943476
"388" 0.00429405980697505
"389" 0.819447942736748
"390" 0.481213305668954
"391" 0.0070494020612183
"392" 2.03260255270499
"393" 1.40680725495626
"394" 0.00515506737073108
"395" 0.867198683922437
"396" 0.648962670112993
"397" 0.0111025664259809
"398" 4.24390038835773
"399" 3.09400794094899
"400" 0.0103110779498279
"401" 1.77989996810749
"402" 1.11987133195439
"403" 0.0216925777672991
"404" 4.82621490390332
"405" 3.36033465490556
"406" 0.0118225353225261
"407" 1.98922292731790
"408" 1.47035927284172
"409" 0.017888894216488
"410" 6.5787240640156
"411" 5.19171282090496
"412" 0.0129502747180219
"413" 2.67434893613960
"414" 2.16284979497360
"415" 0.719800929393414
"416" 3.26213739091281
"417" 4.96138569461633
"418" 0.322441599312516
"419" 1.56689324671875
"420" 2.20815842558634
"421" 2.29195740119724
"422" 0.977580681121966
"423" 1.05209471390841
"424" 0.457170248552596
"425" 0.00200890487777823
"426" 0.00412847434462071
"427" 0.00408468917525376
"428" 0.204537447528096
"429" 0.770468227836802
"430" 0.00344566254537712
"431" 0.0830976877577298
"432" 0.35402156728272
"433" 0.00721470847957943
"434" 2.01290233423796
"435" 0.837070412013163
"436" 0.329778208251839
"437" 0.00541519280006161
"438" 0.960931076426898
"439" 0.372408906059557
"440" 0.157750183112201
"441" 0.00713072809113916
"442" 2.19332559508343
"443" 1.51966283997411
"444" 0.00638469260976233
"445" 0.973478188271084
"446" 0.707258735676094
"447" 0.0135436707477443
"448" 4.65781195767771
"449" 3.29251888324029
"450" 0.0111441670952625
"451" 1.89678230430660
"452" 1.16182561325231
"453" 0.0249248268725924
"454" 5.15323395175174
"455" 3.53502964346043
"456" 0.0128469523984955
"457" 2.17762351631931
"458" 1.60512399528400
"459" 0.0312089337006362
"460" 7.16174521064382
"461" 5.39354360522099
"462" 0.024317193252071
"463" 2.88021121451534
"464" 2.33196333109324
"465" 0.0166293997887229
"466" 6.32406665252707
"467" 5.08317897025701
"468" 0.00960167083453218
"469" 2.95618818051877
"470" 2.26310179339398
"471" 0.621387941297517
"472" 2.86963195595525
"473" 4.64276780878783
"474" 0.301429554722417
"475" 1.35367267515638
"476" 1.98704184551415
"477" 2.06499350979082
"478" 0.830701683906975
"479" 0.999377458274836
"480" 0.400250413478217
"481" 0.00375059671949708
"482" 0.000907976162851579
"483" 0.00828339842810925
"484" 0.420081548603645
"485" 1.55623809198784
"486" 0.00612101282886817
"487" 0.249579480552515
"488" 0.7363023900864
"489" 0.00441990466557645
"490" 2.28403523464803
"491" 1.11851146808122
"492" 0.443667567255972
"493" 0.0056889300759692
"494" 0.998830021907029
"495" 0.444212306770795
"496" 0.223917644810845
"497" 0.0138549761317382
"498" 4.82811269607439
"499" 3.37668448098574
"500" 0.0106085713463833
"501" 1.83293595021865
"502" 1.15574579127659
"503" 0.0256392158879076
"504" 5.14421249545646
"505" 3.44407363891994
"506" 0.0125038831073130
"507" 2.28351048039563
"508" 1.70604045459607
"509" 0.0333838650525177
"510" 7.0672745109516
"511" 5.01615112966343
"512" 0.0265725868691938
"513" 2.81776030771787
"514" 2.27022305848512
"515" 0.0204726756328173
"516" 5.93434321397084
"517" 4.55800239444758
"518" 0.0156212740499251
"519" 2.85297748181539
"520" 2.07996079226283
"521" 0.0144736946645829
"522" 4.61688404600526
"523" 4.24905467816913
"524" 0.0128996726262592
"525" 2.11491469275337
"526" 1.76138919286894
"527" 0.719798873011053
"528" 2.65096971463597
"529" 2.19737254760089
"530" 0.352973718835835
"531" 1.19881635529391
"532" 1.60078038049211
"533" 1.16754741714525
"534" 0.431782013266401
"535" 0.672618974027618
"536" 0.282573310215323
"537" 0.00568776897143564
"538" 0.00443258982627705
"539" 0.00489792912525172
"540" 0.424544337998255
"541" 1.62447556208637
"542" 0.0067834003558237
"543" 0.215989852169654
"544" 0.680107455101882
"545" 0.0155170263774714
"546" 4.55707369898451
"547" 2.0657901960821
"548" 0.848085052181598
"549" 0.00727802042214841
"550" 1.7365460808266
"551" 0.781887402763887
"552" 0.276860591477263
"553" 0.0239269178468940
"554" 4.71434319895814
"555" 3.05680611986924
"556" 0.0150809706054017
"557" 2.16214228761081
"558" 1.48236348850414
"559" 0.0270247272528395
"560" 6.38092943529999
"561" 4.11697705370691
"562" 0.0204872915589175
"563" 2.32529705691224
"564" 1.94177067574551
"565" 0.0207795620095032
"566" 5.20338189852264
"567" 3.92611753457612
"568" 0.0166009522346482
"569" 2.54011626494071
"570" 1.85900905338376
"571" 0.0143178193755960
"572" 3.74945502130370
"573" 3.4547482079038
"574" 0.0121423891207626
"575" 1.66802112397824
"576" 1.48687200949532
"577" 0.0120032042836347
"578" 3.96366257067431
"579" 2.76179149943350
"580" 0.0120707639828381
"581" 1.73750895140378
"582" 1.17741243758711
"583" 0.322359895971581
"584" 1.33311408719830
"585" 1.07582130095442
"586" 0.155956577870447
"587" 0.751744745790935
"588" 0.571164060290663
"589" 0.582959875699059
"590" 0.246254040388676
"591" 0.314701528470322
"592" 0.163923304800975
"593" 0.00415486034193928
"594" 0.00548920207173498
"595" 0.0122169339086071
"596" 0.79753762837677
"597" 2.76121689412465
"598" 0.00650624512383587
"599" 0.292075272011863
"600" 1.09589248281640
"601" 0.0214455602095314
"602" 3.67019089214566
"603" 1.75773496884571
"604" 0.698728760951377
"605" 0.0112971969335850
"606" 1.62249007189446
"607" 0.765839639609191
"608" 0.329925481873532
"609" 0.0187591063781416
"610" 4.59641889527226
"611" 3.10398134258237
"612" 0.0145743975563426
"613" 1.93758366517431
"614" 1.45059886969013
"615" 0.0116939602766876
"616" 3.87653843508652
"617" 2.59917849658423
"618" 0.0128475391449365
"619" 1.98833776972802
"620" 1.45526434200747
"621" 0.00907128594957077
"622" 2.934063371631
"623" 2.14441553173517
"624" 0.006761784400711
"625" 1.30625097835457
"626" 1.22006801303394
"627" 0.0096454664512143
"628" 2.53151273360966
"629" 1.80195080646048
"630" 0.00963713210497985
"631" 1.00737544125392
"632" 0.618797472661724
"633" 0.00363602901994393
"634" 1.17960626008176
"635" 0.912412546672466
"636" 0.822405155640196
"637" 0.449025996834989
"638" 0.222935492473225
"639" 0.588814580387574
"640" 0.741372935318888
"641" 0.153416596092082
"642" 0.248469067777135
"643" 0.233535265799417
"644" 0.00474920267194792
"645" 0.00511557924234231
"646" 0.016028284712259
"647" 0.54314565086731
"648" 1.78375408242714
"649" 0.00284200533237314
"650" 0.156651426407988
"651" 0.704631521003853
"652" 0.00976461221293244
"653" 3.03101520971533
"654" 1.29160653488662
"655" 0.486092353994546
"656" 0.00644823704166366
"657" 1.18874775546151
"658" 0.6412281957884
"659" 0.264757712311446
"660" 0.0086758155567204
"661" 1.78532394422544
"662" 1.21605937902454
"663" 0.00769837967917579
"664" 1.15439565349692
"665" 0.705442237463586
"666" 0.00434858924540507
"667" 1.51658529857486
"668" 0.850917543014927
"669" 0.00259663948944206
"670" 0.662025594305531
"671" 0.624753042280801
"672" 0.00323569077270501
"673" 0.896760161838129
"674" 0.9111783325184
"675" 0.00411657198598678
"676" 0.49768132653652
"677" 0.315784873525473
"678" 0.00114448101164399
"679" 0.626129558748758
"680" 0.293585761838774
"681" 0.415012638752168
"682" 0.172840715621487
"683" 0.103651014664702
"684" 0.126220738848320
"685" 0.543862862294256
"686" 0.170226811000739
"687" 0.0684525697357627
"688" 0.107129012927055
"689" 0.245594943314432
"690" 0.136380130347897
"691" 0.0108356029615616
"692" 0.000138191200983347
"693" 0.00307175461814216
"694" 0.321320270197359
"695" 0.839008071254227
"696" 0.00494387283587899
"697" 0.0867144191765075
"698" 0.466515257659627
"699" 0.00284491095667677
"700" 0.504399920942317
"701" 0.266497672128032
"702" 0.0903465264118918
"703" 0.0055472993723501
"704" 0.472394206090232
"705" 0.25277095792349
"706" 0.092087123678518
"707" 0.00237870931052935
"708" 0.430620830402053
"709" 0.181402015534791
"710" 0.000756029974765981
"711" 0.227731934134245
"712" 0.199524652474476
"713" 0.00164735794893172
"714" 0.203090397496943
"715" 0.198194116440706
"716" 0.0793356124498347
"717" 0.000126936176394794
"718" 0.00134033155894719
"719" 0.311794205551995
"720" 0.135321445658151
"721" 0.103680601923999
"722" 0.00413840041545068
"723" 0.0159063742525257
"724" 0.0289856377329591
"725" 0.0566147891284379
"726" 0.131298752122969
"727" 0.0361750311250791
"728" 0.00488511400572078
"729" 0.0133976771061142
"730" 0.085364244638456
"731" 0.0117616854544657
"732" 0.0382460581466553
"733" 0.00149879049344287
"734" 0.00330251123185299
"735" 0.0379644050366561
"736" 0.15357323637361
"737" 0.00271873852861337
"738" 0.087647013613493
"739" 0.163314888113594
"740" 0.0638889260128111
"741" 0.00084437622402837
"742" 0.0148083420772753
"743" 0.0475807793563963
"744" 0.0349863933408016
"745" 0.044609133883704
"746" 0.0230402787340265
"747" 0.000622720645503688
"748" 0.0909999869927336
"749" 0.048495823414442
"750" 0.00477035540141963
"751" 0.00556819635044034
"752" 0.0307383393356792
"753" 0.00463075602167962
"754" 0.0180652289717273
"755" 0.0113516474397784
"756" 0.0124144430727370
"757" 0.00262947999874185
"758" 0.00989133697911331
"759" 0.0126391543714230
"760" 0.00146946007053804
"761" 0.000700316418629673
"762" 0.000978790092236417
"763" 0.000498949660975194
"764" 0.00121655229879068
"765" 0.00637330774829739
"766" 0.0070529724211672
"767" 0.00076378811525612
"768" 0.00411578177566607
"769" 0.00712280089415647
"770" 0.00471015379191312
"771" 0.00269634876208590
"772" 0.00368051232461385
"773" 0.00223463556886466
"774" 7.7293562021069e-05
"775" 0.0286293850940548
"776" 0.0239493911269024
"777" 4.79951517493932e-05
"778" 0.0189576788525551
"779" 0.0169943308319288
"780" 0.00174519530520608
"781" 0.0112046686414211
"782" 0.0234736168120727
"783" 0.00131187126186424
"784" 0.00854828118453836
"785" 0.0192373630149541
"786" 0.00885060365802793
"787" 0.00246150525185692
"788" 0.00457678578291189
"789" 0.00155794714513283
"790" 0.000239863317829789
"791" 0.0585912092791602
"792" 0.0460488417590877
"793" 0.000156015706700789
"794" 0.0388685599456039
"795" 0.0329254807816785
"796" 8.42802561117622e-05
"797" 0.0358024260665623
"798" 0.0453137043569639
"799" 8.35452538782294e-05
"800" 0.0294496304961068
"801" 0.0370323292944338
"802" 0.00800942005552473
"803" 0.0285481119198675
"804" 0.0187558409369052
"805" 0.00357333331989446
"806" 0.0136405657910467
"807" 0.0104214583878013
"808" 0.0495830313310143
"809" 0.0225052607269914
"810" 0.0219049481358486
"811" 0.0111075982810888
"812" 0.000441544409935418
"813" 0.102777900559917
"814" 0.0781313656876096
"815" 0.000287117012428882
"816" 0.0686262519557719
"817" 0.055799423999515
"818" 0.000233368579110302
"819" 0.0632931786566895
"820" 0.0772070235710475
"821" 0.000228077431349850
"822" 0.051935342127997
"823" 0.0632673104600449
"824" 0.00041970292631852
"825" 0.0967542933155944
"826" 0.0449463520268991
"827" 0.000153716380228172
"828" 0.043124396885294
"829" 0.025489142008448
"830" 0.0225491895026619
"831" 0.103939287313284
"832" 0.151597259889218
"833" 0.00896704582440014
"834" 0.0433046688634526
"835" 0.0747586512252532
"836" 0.108855925683076
"837" 0.0524444681554465
"838" 0.0497276839590339
"839" 0.0220909863927005
"840" 0.000695464792681908
"841" 0.163858632691291
"842" 0.121291288087256
"843" 0.000444930002519377
"844" 0.108660212750906
"845" 0.0864495310695966
"846" 0.000384283546810522
"847" 0.101151411930071
"848" 0.119994519897949
"849" 0.000375509444203058
"850" 0.0835261317709461
"851" 0.098645850958372
"852" 0.00103489373446652
"853" 0.152888071578055
"854" 0.0694861998951467
"855" 0.000360585228662674
"856" 0.0684996796278004
"857" 0.0394008101836771
"858" 0.000820360344970114
"859" 0.275724634356866
"860" 0.234367696883686
"861" 0.000311784212942811
"862" 0.121047818261340
"863" 0.115708929715786
"864" 0.0435008817694423
"865" 0.202939386244605
"866" 0.341194220410973
"867" 0.0214088163244449
"868" 0.0969624067402812
"869" 0.147143136317231
"870" 0.139651903094563
"871" 0.0621494438726477
"872" 0.0715396841385275
"873" 0.0305494684186506
"874" 0.00106033384636128
"875" 0.243417090234689
"876" 0.177345842155029
"877" 0.000677843685090148
"878" 0.16177834101288
"879" 0.126502309041320
"880" 0.000584955861793101
"881" 0.150699951557568
"882" 0.176061967047532
"883" 0.000572334987260923
"884" 0.1249120749982
"885" 0.144412590994343
"886" 0.00156124291503975
"887" 0.226287962732506
"888" 0.101880867980643
"889" 0.000533445519166386
"890" 0.101323985760476
"891" 0.0575901513572907
"892" 0.00169692074512817
"893" 0.410740996047441
"894" 0.342473136323495
"895" 0.000696967525818594
"896" 0.179784820458277
"897" 0.168455275221403
"898" 0.00150732794569209
"899" 0.499629796418793
"900" 0.494550289287134
"901" 0.000575108412353016
"902" 0.257117288185204
"903" 0.213427162231954
"904" 0.0600168532282009
"905" 0.260529888328534
"906" 0.377376242615482
"907" 0.0344083051683675
"908" 0.140145408648519
"909" 0.191450356326898
"910" 0.212025447042654
"911" 0.082783910089752
"912" 0.139598220788440
"913" 0.0578501756343888
"914" 0.00154594666931099
"915" 0.345698529436043
"916" 0.173019601382263
"917" 0.0738753721892641
"918" 0.000967988717437413
"919" 0.227169590095118
"920" 0.121565425660444
"921" 0.0555191026273527
"922" 0.000842675111873059
"923" 0.213222901614472
"924" 0.245767270083486
"925" 0.000824388580236616
"926" 0.176779399005383
"927" 0.201808749491422
"928" 0.00218809247851418
"929" 0.317587269664763
"930" 0.142114814299460
"931" 0.000768071162661373
"932" 0.143360103325201
"933" 0.0800657672001007
"934" 0.00244000597250580
"935" 0.580859296946233
"936" 0.476124564698992
"937" 0.00100281522964453
"938" 0.254096541023318
"939" 0.234094169021517
"940" 0.00264140465499161
"941" 0.705537243180103
"942" 0.685381387982436
"943" 0.0012324923450308
"944" 0.361070542798519
"945" 0.296406724392318
"946" 0.00209532195320035
"947" 0.644670713685494
"948" 0.524964903867915
"949" 0.000926948972183937
"950" 0.356625040733888
"951" 0.266523501031216
"952" 0.100744184381883
"953" 0.408675955573102
"954" 0.533998346065607
"955" 0.0534299670573632
"956" 0.246226506300595
"957" 0.364025220631444
"958" 0.583797344479816
"959" 0.236911091095780
"960" 0.322961966659561
"961" 0.119624440154459
"962" 0.00210163218098648
"963" 0.089117587720892
"964" 0.363921915968995
"965" 0.00130037927575618
"966" 0.0563861558221735
"967" 0.244585261672068
"968" 0.00117704335228477
"969" 0.288225903590678
"970" 0.207326744444674
"971" 0.121694439463552
"972" 0.00110972499465709
"973" 0.240704816671963
"974" 0.171468428815998
"975" 0.100322397773988
"976" 0.00301618637410963
"977" 0.426598409786973
"978" 0.187704047820170
"979" 0.00105789971839435
"980" 0.194402319397643
"981" 0.106877546253987
"982" 0.00334797899974907
"983" 0.786937719878373
"984" 0.635902014844505
"985" 0.00135043877766708
"986" 0.34371785535656
"987" 0.313229941147693
"988" 0.00364184343522601
"989" 0.961454435488647
"990" 0.912360952345748
"991" 0.00169906924171734
"992" 0.488853068630149
"993" 0.395885981687678
"994" 0.00405674676358671
"995" 0.877198495854648
"996" 0.702621667335769
"997" 0.00176112215842811
"998" 0.482647322373627
"999" 0.355665827876759
"1000" 0.00276353554606389
"1001" 0.942809318135934
"1002" 0.710502987818963
"1003" 0.0012913880571813
"1004" 0.58893079512448
"1005" 0.484321522757126
"1006" 0.232112536630282
"1007" 1.01657817044665
"1008" 1.4715443736863
"1009" 0.117130173548630
"1010" 0.555935814880149
"1011" 0.526424931847662
"1012" 0.719111753227565
"1013" 0.294661940676603
"1014" 0.40758208071206
"1015" 0.167643124601286
"1016" 0.00174842816234207
"1017" 0.00134162622996566
"1018" 0.00156942703124642
"1019" 0.0537172737044931
"1020" 0.305568240775197
"1021" 0.00147928157420510
"1022" 0.0454396464238617
"1023" 0.257818678810608
"1024" 0.00406704551528374
"1025" 0.553239849996151
"1026" 0.187982289893719
"1027" 0.0529753596893585
"1028" 0.00143037675783887
"1029" 0.254880526464599
"1030" 0.100903970755775
"1031" 0.0371349508756310
"1032" 0.00425966895814126
"1033" 1.02843222813354
"1034" 0.82077497257266
"1035" 0.00160724491336166
"1036" 0.446842566389911
"1037" 0.405017643431286
"1038" 0.00476074319914929
"1039" 1.25200454350496
"1040" 1.17627418009658
"1041" 0.00226365596153995
"1042" 0.644473849170172
"1043" 0.515704500153742
"1044" 0.00540433562366425
"1045" 1.14290942268972
"1046" 0.899035914018883
"1047" 0.00234675456823650
"1048" 0.626485719218586
"1049" 0.460044299635924
"1050" 0.00548883465381312
"1051" 1.23255295291880
"1052" 0.921105401263817
"1053" 0.00248919964256832
"1054" 0.760594314246099
"1055" 0.627731466885823
"1056" 0.00772213169673007
"1057" 2.33682718040208
"1058" 1.89267406876194
"1059" 0.00295080857277568
"1060" 1.28058753541972
"1061" 0.994190675308555
"1062" 0.270821061062253
"1063" 1.19683597924326
"1064" 1.68895305695137
"1065" 0.13563388569624
"1066" 0.647915040715405
"1067" 0.956584860714874
"1068" 1.00943351577617
"1069" 0.429580726199775
"1070" 0.536256913900328
"1071" 0.210092002589052
"1072" 0.00124450469858622
"1073" 0.00166009580336903
"1074" 0.0051262586741756
"1075" 0.164679457118672
"1076" 0.51293556653625
"1077" 0.00185416663757335
"1078" 0.0721263372947072
"1079" 0.244922556789653
"1080" 0.0055692311589588
"1081" 1.30288201718448
"1082" 0.690178117971236
"1083" 0.337878901318628
"1084" 0.00211005880043802
"1085" 0.562370612758634
"1086" 0.330019681268973
"1087" 0.179446281258367
"1088" 0.00617013883520016
"1089" 1.56692955479023
"1090" 1.47644641787553
"1091" 0.00293362816571543
"1092" 0.803724395761039
"1093" 0.637914704757535
"1094" 0.00688824896848567
"1095" 1.44865200229858
"1096" 1.11997505498444
"1097" 0.00284761466226127
"1098" 0.786331553772221
"1099" 0.571846981102897
"1100" 0.00699893852825654
"1101" 1.55517516646730
"1102" 1.17130985516976
"1103" 0.00321418743718703
"1104" 0.962438105883802
"1105" 0.78680017817303
"1106" 0.0112573532216241
"1107" 2.95342901116508
"1108" 2.35014334095349
"1109" 0.00530574466637286
"1110" 1.61140912598324
"1111" 1.21776662102950
"1112" 0.00977527487953655
"1113" 2.69711720045514
"1114" 2.06811286497633
"1115" 0.00327468597872794
"1116" 1.40480530541203
"1117" 1.16858814656706
"1118" 0.371560185546524
"1119" 1.61993012924616
"1120" 2.44642229929738
"1121" 0.169034063084549
"1122" 0.812335971465814
"1123" 1.17761978357654
"1124" 1.08089919523218
"1125" 0.45188002265452
"1126" 0.595809512265808
"1127" 0.256083263431793
"1128" 0.00497024881640168
"1129" 0.00167070854525107
"1130" 0.007047461760297
"1131" 0.299233180646967
"1132" 1.21752417005201
"1133" 0.00242635687557689
"1134" 0.122001497508384
"1135" 0.54448402231242
"1136" 0.00781939773923728
"1137" 1.95960284118415
"1138" 1.17629780534159
"1139" 0.615143406420553
"1140" 0.0035073499980109
"1141" 0.987857580044492
"1142" 0.528721642868495
"1143" 0.256822867350446
"1144" 0.00914340947611536
"1145" 1.76906189842011
"1146" 1.35319822571435
"1147" 0.00353715090662366
"1148" 0.958263391880247
"1149" 0.695513378563438
"1150" 0.00829632918048713
"1151" 1.91025442085982
"1152" 1.43304790363082
"1153" 0.0040654637701595
"1154" 1.17401663436300
"1155" 0.95436446048444
"1156" 0.0139350115442172
"1157" 3.60389065188225
"1158" 2.81319897121381
"1159" 0.00661135491994277
"1160" 1.93332829040817
"1161" 1.43390165844278
"1162" 0.0168201142507882
"1163" 3.28159810576763
"1164" 2.50269179392556
"1165" 0.00623226889566392
"1166" 1.68977347290937
"1167" 1.41785807797544
"1168" 0.00865314874819816
"1169" 3.56856885035333
"1170" 2.88146110213719
"1171" 0.00310658928042888
"1172" 1.70189336011420
"1173" 1.37958264470201
"1174" 0.309455407131511
"1175" 1.55927142211020
"1176" 2.39761546953678
"1177" 0.173331799743803
"1178" 0.845587857720763
"1179" 1.29934476178491
"1180" 1.15287885146269
"1181" 0.516789327214854
"1182" 0.579384302333185
"1183" 0.277561488617693
"1184" 0.00608745056675434
"1185" 0.00220311010781346
"1186" 0.0104687317708937
"1187" 0.399586645546796
"1188" 1.83001107119086
"1189" 0.00404410301895288
"1190" 0.21756192073648
"1191" 0.888652263406896
"1192" 0.0105590008851989
"1193" 2.11181616781924
"1194" 1.08490020186904
"1195" 0.509742602081741
"1196" 0.00440275294361573
"1197" 1.14111888038809
"1198" 0.544471044391622
"1199" 0.260542932999554
"1200" 0.0095194674556314
"1201" 2.24052338775963
"1202" 1.66314313202435
"1203" 0.00447699144713106
"1204" 1.39867069514254
"1205" 1.11415853985588
"1206" 0.0168227057588493
"1207" 4.22849342071024
"1208" 3.27338709171272
"1209" 0.00797691539323083
"1210" 2.23403867635313
"1211" 1.61806035751299
"1212" 0.0194926338586786
"1213" 3.81378293217070
"1214" 2.8365975033048
"1215" 0.00629001056800393
"1216" 1.96418366563440
"1217" 1.63731936907722
"1218" 0.0147464653841631
"1219" 4.10742156754048
"1220" 3.34081791838265
"1221" 0.00557311209976194
"1222" 1.94998382726824
"1223" 1.5911415968384
"1224" 0.00779786325996943
"1225" 3.18146456601706
"1226" 2.68440432180597
"1227" 0.00516448648693057
"1228" 1.64573939520301
"1229" 1.45445494148879
"1230" 0.315082902688584
"1231" 1.57295560558056
"1232" 2.41212920046846
"1233" 0.179124686982761
"1234" 0.789084282109477
"1235" 1.29784447744962
"1236" 1.13811269552447
"1237" 0.487719868760199
"1238" 0.595168740517971
"1239" 0.242941754112953
"1240" 0.00921488381113761
"1241" 0.00260193529415251
"1242" 0.0123867033311161
"1243" 0.46192934178932
"1244" 1.82601017947426
"1245" 0.00507921027159104
"1246" 0.268005847600916
"1247" 0.961836213497977
"1248" 0.0113919522762679
"1249" 2.49354006400642
"1250" 1.26224066857431
"1251" 0.582705151484573
"1252" 0.00554508696505125
"1253" 1.59872380462574
"1254" 0.8402687668575
"1255" 0.403713211008812
"1256" 0.0194839357262338
"1257" 4.81410829303443
"1258" 3.69985988433199
"1259" 0.00931516622289173
"1260" 2.44015014387963
"1261" 1.77200788986731
"1262" 0.0208937494901932
"1263" 4.15942759619979
"1264" 3.03221682118414
"1265" 0.0070293177452523
"1266" 2.18362106918068
"1267" 1.78032604108638
"1268" 0.0174828111224333
"1269" 4.51987733850774
"1270" 3.58524922377431
"1271" 0.0068180877095833
"1272" 2.15236442268759
"1273" 1.74069459542711
"1274" 0.00785760094226498
"1275" 3.39096312340161
"1276" 2.76888503510868
"1277" 0.0082616967324726
"1278" 1.75669830203984
"1279" 1.54087951433784
"1280" 0.00556801470342081
"1281" 2.95125950141865
"1282" 2.49831541680876
"1283" 0.00562016985945039
"1284" 1.51019566033601
"1285" 1.29113517844055
"1286" 0.362167580376113
"1287" 1.53194504765463
"1288" 2.15586837423503
"1289" 0.205373898001108
"1290" 0.817060983686634
"1291" 1.10926827209215
"1292" 0.689202752891932
"1293" 0.320361967474542
"1294" 0.415151515572082
"1295" 0.150679745649965
"1296" 0.00813534280622743
"1297" 0.00361626363034066
"1298" 0.0120415904614372
"1299" 0.512808512615911
"1300" 2.04213768639105
"1301" 0.00604674766979969
"1302" 0.318953663560722
"1303" 1.33165237349201
"1304" 0.0225493432925518
"1305" 4.98529137268094
"1306" 2.57074859375018
"1307" 1.18406238293633
"1308" 0.00932544690003199
"1309" 2.55059595263138
"1310" 1.28149386587565
"1311" 0.533442517654996
"1312" 0.0235014440187944
"1313" 4.30784308561543
"1314" 3.19892748373419
"1315" 0.00723644506607349
"1316" 2.24157012685176
"1317" 1.81687447070097
"1318" 0.0172979538871507
"1319" 4.52846396266432
"1320" 3.50640160758315
"1321" 0.00704596556168404
"1322" 2.25931954005880
"1323" 1.73796299646717
"1324" 0.0077002758709792
"1325" 3.28593813664113
"1326" 2.51250172714406
"1327" 0.00742166525472926
"1328" 1.68105886735507
"1329" 1.44811236214400
"1330" 0.00575168322066408
"1331" 2.8201641455539
"1332" 2.27117706504994
"1333" 0.00890631841715377
"1334" 1.41916092737453
"1335" 1.13325289157193
"1336" 0.00921292382022014
"1337" 2.48465902080005
"1338" 1.81695185073916
"1339" 0.00465225437286793
"1340" 1.39163190737895
"1341" 1.00890988997789
"1342" 0.168854645223440
"1343" 0.797064640326866
"1344" 1.23920361139836
"1345" 0.130182002290258
"1346" 0.538009750524022
"1347" 0.436933191746572
"1348" 0.42205609868964
"1349" 0.228475230365803
"1350" 0.247557102777529
"1351" 0.102217065635281
"1352" 0.00933645974498002
"1353" 0.006089164316163
"1354" 0.0226284872029523
"1355" 0.902217342701327
"1356" 3.66974941774916
"1357" 0.0103329418034101
"1358" 0.429050383315011
"1359" 1.77778383505542
"1360" 0.0227754618631233
"1361" 4.14830286789929
"1362" 2.06783719892822
"1363" 0.960211936239378
"1364" 0.00632772571164759
"1365" 2.11511242270506
"1366" 1.12059318074394
"1367" 0.533270861852471
"1368" 0.0165585376969764
"1369" 3.94487692051583
"1370" 3.08152009834004
"1371" 0.00779782647507016
"1372" 2.02675930304252
"1373" 1.57094440714292
"1374" 0.00659768096485737
"1375" 2.70955412411817
"1376" 1.8057010010643
"1377" 0.00533611679578587
"1378" 1.32052006397728
"1379" 1.15300928835887
"1380" 0.00448434407919244
"1381" 2.31143522960323
"1382" 1.9380807523365
"1383" 0.00738786487969904
"1384" 1.19831773258819
"1385" 0.873663142406734
"1386" 0.00592804915056387
"1387" 1.96929008416614
"1388" 1.32427639246513
"1389" 0.00461468346319633
"1390" 1.13421501979745
"1391" 0.780252524400388
"1392" 0.00322350077418131
"1393" 1.10062087940255
"1394" 0.840164651466614
"1395" 0.00322127751612208
"1396" 0.736334635491567
"1397" 0.40061835181565
"1398" 0.274805712854676
"1399" 0.461420867521238
"1400" 0.683886153301013
"1401" 0.154715250986024
"1402" 0.309639641651434
"1403" 0.382000067076092
"1404" 0.0173174247564022
"1405" 0.00399459220587594
"1406" 0.0174243275420359
"1407" 0.645825085832445
"1408" 2.37218477378026
"1409" 0.00559069088218875
"1410" 0.299921941965142
"1411" 1.29243679783624
"1412" 0.0116575787956097
"1413" 2.97211131015709
"1414" 1.57313765722962
"1415" 0.689762766971043
"1416" 0.005948230100571
"1417" 1.53951884885925
"1418" 0.747775790886857
"1419" 0.327021647411341
"1420" 0.00391059973822495
"1421" 1.90535209046127
"1422" 1.14422729962485
"1423" 0.00228679089487188
"1424" 0.924530034065388
"1425" 0.748109110654368
"1426" 0.00116688212231370
"1427" 1.48762723077363
"1428" 1.13226620835717
"1429" 0.00564310540568254
"1430" 0.81487387858271
"1431" 0.563486075001087
"1432" 0.00242698024640062
"1433" 1.26595655939719
"1434" 0.806824510247053
"1435" 0.00448446313456743
"1436" 0.686732586493434
"1437" 0.416632021957192
"1438" 0.00172743666299761
"1439" 0.60566887661703
"1440" 0.565193625747731
"1441" 0.00335865803349123
"1442" 0.406008002226668
"1443" 0.225493495259479
"1444" 0.0704073987666979
"1445" 0.182726592153855
"1446" 0.416978632562351
"1447" 0.311913324250608
"1448" 0.0552266684198925
"1449" 0.110666692976641
"1450" 0.396089958491699
"1451" 0.218693892996681
"1452" 0.00529007183325846
"1453" 0.00135901790339975
"1454" 0.00437413395687155
"1455" 0.271311860056242
"1456" 1.2142442762278
"1457" 0.00240427276957265
"1458" 0.157963875822974
"1459" 0.690587062635793
"1460" 0.00338835164844542
"1461" 0.94228591046896
"1462" 0.325727891844904
"1463" 0.108303626575699
"1464" 0.00141567159951892
"1465" 0.424653882741103
"1466" 0.265302040407366
"1467" 0.143923011079752
"1468" 0.000508748304282872
"1469" 0.672772559839782
"1470" 0.441248599772705
"1471" 0.000992231905801953
"1472" 0.365882787487746
"1473" 0.209933335811511
"1474" 0.00174992850617608
"1475" 0.402272005947293
"1476" 0.168864102412517
"1477" 0.227923356096722
"1478" 0.213320575038573
"1479" 0.26975337659456
"1480" 0.168508901907162
"1481" 0.218167158105560
"1482" 0.118087803732216
"1483" 0.011130221984704
"1484" 0.0298175113637774
"1485" 0.081465171784337
"1486" 0.154619256530674
"1487" 0.0824104477327486
"1488" 0.0157034215254096
"1489" 0.0237759704133143
"1490" 0.115717269629596
"1491" 0.113254855475327
"1492" 0.080434933034539
"1493" 0.00132719053236785
"1494" 0.000473262037126608
"1495" 0.00105539634636132
"1496" 0.096729331890467
"1497" 0.236337240744435
"1498" 0.00654647265181798
"1499" 0.139429021409035
"1500" 0.214566628148729
"1501" 0.0398169534274792
"1502" 0.0120776316158524
"1503" 0.160293415951066
"1504" 0.040884616373625
"1505" 0.00207544915114515
"1506" 0.0883867808144315
"1507" 0.0418670763493796
"1508" 0.0467072234874884
"1509" 0.0273760989759882
"1510" 0.0555818972278461
"1511" 0.0383327248792294
"1512" 0.107273750281185
"1513" 0.0435967552189132
"1514" 0.0199004158607562
"1515" 0.0126275952321086
"1516" 0.0203047317954934
"1517" 0.0216621683485929
"1518" 0.00761639152197154
"1519" 0.0129865793902351
"1520" 0.0180406058651899
"1521" 0.0143786730583063
"1522" 0.0257457127966872
"1523" 0.0291343534684634
"1524" 0.00711925012655969
"1525" 0.000334993250237394
"1526" 0.00887219469204173
"1527" 0.0239057905979656
"1528" 0.0321522286420833
"1529" 0.050554709973692
"1530" 0.00527711881455461
"1531" 3.96190872674847e-05
"1532" 0.0259546946811456
"1533" 0.000324063666301453
"1534" 0.000689570236626357
"1535" 0.0156882954724383
"1536" 0.00556410895565672
"1537" 0.00262981137219449
"1538" 0.00126960553800952
"1539" 0.00111514990967230
"1540" 0.000585892584259837
"1541" 0.00216586405349461
"1542" 0.0113483694933000
"1543" 0.0125681989014737
"1544" 0.00095307349828081
"1545" 0.00484461414733359
"1546" 0.00776264124649106
"1547" 0.0124224181311971
"1548" 0.00630916392356023
"1549" 0.00434756283574647
"1550" 0.00233209137488928
"1551" 0.000124941559379284
"1552" 0.0477241609413343
"1553" 0.0354754780455789
"1554" 6.40254096121003e-05
"1555" 0.0214772576138497
"1556" 0.0184780000981186
"1557" 0.0070812248244955
"1558" 0.0351692068962961
"1559" 0.052799868739037
"1560" 0.00266743844590944
"1561" 0.0124816307623130
"1562" 0.0204451257858878
"1563" 0.0270562814146328
"1564" 0.0114450953940049
"1565" 0.00968383739418026
"1566" 0.00436097395561324
"1567" 0.000365716554464584
"1568" 0.097473314935491
"1569" 0.0680974345688768
"1570" 0.000203313209465283
"1571" 0.0440055242913875
"1572" 0.0356222229407823
"1573" 0.000363508936763642
"1574" 0.117367649048078
"1575" 0.100863798258407
"1576" 0.000162112813503420
"1577" 0.042945795442227
"1578" 0.0388640785509497
"1579" 0.0129201509261966
"1580" 0.0633332916620911
"1581" 0.0657690817245602
"1582" 0.00465712700985582
"1583" 0.0225689504081041
"1584" 0.0345369592127657
"1585" 0.0495448415988961
"1586" 0.0276095407483363
"1587" 0.0164739823732042
"1588" 0.0102449441772761
"1589" 0.00067233204196656
"1590" 0.170666087796640
"1591" 0.115110940641048
"1592" 0.000373826555297949
"1593" 0.077176692417316
"1594" 0.0605939560902322
"1595" 0.000833194347252053
"1596" 0.203928587220940
"1597" 0.170258614305661
"1598" 0.000441956903253593
"1599" 0.0744903859434098
"1600" 0.0659383239253544
"1601" 0.000506246738105698
"1602" 0.176398881298604
"1603" 0.164980692925804
"1604" 0.000154737365977178
"1605" 0.0667115150331715
"1606" 0.0579527140537235
"1607" 0.0113086121554547
"1608" 0.0799780587358179
"1609" 0.164212028384253
"1610" 0.00366154793647379
"1611" 0.0251415626488215
"1612" 0.0590998440659971
"1613" 0.0291348253322942
"1614" 0.0154656840372845
"1615" 0.0087750792141829
"1616" 0.00380729326837451
"1617" 0.00110605821749836
"1618" 0.271449214739899
"1619" 0.178975293753645
"1620" 0.000615598977841496
"1621" 0.123080395652101
"1622" 0.0943490561623125
"1623" 0.00125375978266290
"1624" 0.321783889930673
"1625" 0.263197992909388
"1626" 0.000707217601630119
"1627" 0.118786594641298
"1628" 0.102769921125477
"1629" 0.00115941296187238
"1630" 0.281034089408414
"1631" 0.254472361977726
"1632" 0.000375534794478642
"1633" 0.104522467860329
"1634" 0.0885213331141468
"1635" 0.000322594044223576
"1636" 0.197797316411488
"1637" 0.251613860872912
"1638" 0.000106914545355021
"1639" 0.0632036703940026
"1640" 0.0912432628606545
"1641" 0.0133486321273661
"1642" 0.0522542646637491
"1643" 0.0784843999699181
"1644" 0.00345089580803537
"1645" 0.0168927924037917
"1646" 0.0173081921272559
"1647" 0.0727994214253102
"1648" 0.0220402807221258
"1649" 0.0182850032560526
"1650" 0.00758347213340053
"1651" 0.00168428429188793
"1652" 0.402948509090134
"1653" 0.260120086633109
"1654" 0.000937052985738294
"1655" 0.182174004841281
"1656" 0.137538572524545
"1657" 0.00190983786879548
"1658" 0.477275480096706
"1659" 0.384932235475141
"1660" 0.00107751692937086
"1661" 0.176042115642653
"1662" 0.150075174122689
"1663" 0.00176834382706856
"1664" 0.412839754286474
"1665" 0.367240886385695
"1666" 0.000555848675985751
"1667" 0.153593663373909
"1668" 0.127949695068818
"1669" 0.000499076521531478
"1670" 0.288831673723544
"1671" 0.364401075263395
"1672" 0.000226391636408229
"1673" 0.093831208527032
"1674" 0.131275938787778
"1675" 0.00062610733805415
"1676" 0.130719221392556
"1677" 0.107862751583402
"1678" 1.82704080585488e-05
"1679" 0.0431155760704688
"1680" 0.033702847133206
"1681" 0.0505154128426669
"1682" 0.175284169889901
"1683" 0.117719653498342
"1684" 0.0083728718256219
"1685" 0.0346992483900533
"1686" 0.0451528378342176
"1687" 0.150553949959866
"1688" 0.0657701453083425
"1689" 0.0266338001397222
"1690" 0.00816936555984646
"1691" 0.00246481990666518
"1692" 0.569134950814021
"1693" 0.255557693590472
"1694" 0.106772128780478
"1695" 0.00136933213433697
"1696" 0.255835855197037
"1697" 0.128970827634439
"1698" 0.0614015395616035
"1699" 0.00274915125643801
"1700" 0.676080272214801
"1701" 0.530698941159966
"1702" 0.00153068146217002
"1703" 0.244439748179615
"1704" 0.202414924751683
"1705" 0.00249765849754135
"1706" 0.572926877023353
"1707" 0.504032120840347
"1708" 0.00072537810479891
"1709" 0.212362422371577
"1710" 0.173698042548676
"1711" 0.000708202295638142
"1712" 0.410581520097767
"1713" 0.502162752456085
"1714" 0.000324241649030675
"1715" 0.131332124990593
"1716" 0.178401163811959
"1717" 0.00106816827497446
"1718" 0.182711408844145
"1719" 0.144860671836375
"1720" 3.36855468406949e-05
"1721" 0.0598674286384102
"1722" 0.0437673246058236
"1723" 0.00220557058288174
"1724" 0.37673769521758
"1725" 0.193596919275943
"1726" 0.000391471616885306
"1727" 0.081649483570764
"1728" 0.0560857918032902
"1729" 0.0589663059366621
"1730" 0.264170646326837
"1731" 0.379424804236041
"1732" 0.0172797964027298
"1733" 0.0599550806825938
"1734" 0.0406543886106248
"1735" 0.345688197090176
"1736" 0.141354782255885
"1737" 0.09308670555944
"1738" 0.0341585276584247
"1739" 0.00339435570545493
"1740" 0.162179722862775
"1741" 0.578902098200184
"1742" 0.00180859372178990
"1743" 0.0668515925364318
"1744" 0.262374231319842
"1745" 0.00384469128283274
"1746" 0.90325962851029
"1747" 0.47734249352199
"1748" 0.221829402544966
"1749" 0.00213979262041635
"1750" 0.328309186702514
"1751" 0.175552296951322
"1752" 0.0936152658553487
"1753" 0.00323876656629257
"1754" 0.776724435266658
"1755" 0.662655091239647
"1756" 0.000978799164880398
"1757" 0.284582890505395
"1758" 0.228573207516548
"1759" 0.00097685717282915
"1760" 0.551460477166851
"1761" 0.662780812910848
"1762" 0.000448668713953706
"1763" 0.174789868247048
"1764" 0.234382347558324
"1765" 0.00146125753610913
"1766" 0.241583903796007
"1767" 0.191354837815247
"1768" 4.66365475938729e-05
"1769" 0.079109858540876
"1770" 0.0587802338416403
"1771" 0.00325400466160350
"1772" 0.501925822078899
"1773" 0.258516235399556
"1774" 0.000647021307573294
"1775" 0.104801690454267
"1776" 0.0673307148976259
"1777" 0.00166162954034875
"1778" 0.610334944628733
"1779" 0.503266747147233
"1780" 0.000686441407004457
"1781" 0.143471186459470
"1782" 0.0754211678812408
"1783" 0.167087079069994
"1784" 0.646297791617479
"1785" 0.568309853479383
"1786" 0.0323451737141486
"1787" 0.152371546508883
"1788" 0.140374369282250
"1789" 0.658340664891434
"1790" 0.250798815911780
"1791" 0.189256645064844
"1792" 0.0735751067135652
"1793" 0.00364933213307818
"1794" 0.00240161890066931
"1795" 0.00499489939811266
"1796" 0.212303794103139
"1797" 0.89690175845513
"1798" 0.00285125286049481
"1799" 0.082544364991466
"1800" 0.326814839171414
"1801" 0.00456804448204240
"1802" 1.01080758777992
"1803" 0.578157532677549
"1804" 0.258155979687741
"1805" 0.00115705097649834
"1806" 0.356200538347434
"1807" 0.196620376835623
"1808" 0.0947687729418665
"1809" 0.00130218322301561
"1810" 0.711927072092784
"1811" 0.847960069023915
"1812" 0.000594617459753618
"1813" 0.225166707710319
"1814" 0.295872638375679
"1815" 0.00193154547316605
"1816" 0.324352624862202
"1817" 0.241694653083778
"1818" 6.23908272686277e-05
"1819" 0.104343184199913
"1820" 0.0756635963303147
"1821" 0.00433727340260924
"1822" 0.647417062468908
"1823" 0.333210917022247
"1824" 0.000864971214788533
"1825" 0.133382759606562
"1826" 0.086129895636535
"1827" 0.00271912150722655
"1828" 0.765060930443008
"1829" 0.632275283985744
"1830" 0.00127413583303806
"1831" 0.187967697222179
"1832" 0.0988823859998378
"1833" 0.00577525685385296
"1834" 1.44200565847016
"1835" 0.953892781777074
"1836" 0.000753413865679555
"1837" 0.318286303115670
"1838" 0.230782198617131
"1839" 0.293215589975221
"1840" 1.16351736992950
"1841" 1.0210099780691
"1842" 0.0734029570710855
"1843" 0.305661762251435
"1844" 0.421352143972876
"1845" 1.24100522673663
"1846" 0.533466855440093
"1847" 0.362699649158558
"1848" 0.149202908364935
"1849" 0.00432185189730589
"1850" 0.00286109339018499
"1851" 0.00592623777583624
"1852" 0.213360194803605
"1853" 1.00169200523301
"1854" 0.00149527985225813
"1855" 0.0787432577211352
"1856" 0.34228881974998
"1857" 0.00171417673679256
"1858" 0.875937022611155
"1859" 0.651333804594467
"1860" 0.388166930540393
"1861" 0.00078757386063137
"1862" 0.275614653022188
"1863" 0.214618437635885
"1864" 0.132167603322636
"1865" 0.00248289232791788
"1866" 0.397240767203550
"1867" 0.310866648474450
"1868" 8.11834590165107e-05
"1869" 0.126042346468383
"1870" 0.0914765919890837
"1871" 0.00562357689918145
"1872" 0.817064893303677
"1873" 0.391795535843884
"1874" 0.00111414212914052
"1875" 0.166686316683299
"1876" 0.0996077974455823
"1877" 0.00332142428526062
"1878" 0.93795554675396
"1879" 0.771223156944571
"1880" 0.00164567487070559
"1881" 0.234304085538132
"1882" 0.125403756873856
"1883" 0.0101100155428770
"1884" 1.80734911950704
"1885" 1.15497695523541
"1886" 0.00133261420271123
"1887" 0.366048747608536
"1888" 0.250338944432913
"1889" 0.0126589165474295
"1890" 2.33591068969109
"1891" 1.61387826538224
"1892" 0.00241572074839007
"1893" 0.640637988047122
"1894" 0.49722346361478
"1895" 0.359933108339774
"1896" 1.79147375904333
"1897" 2.42991227448675
"1898" 0.114303935206027
"1899" 0.535765009815641
"1900" 0.772661322170789
"1901" 1.38647122818986
"1902" 0.5928564965972
"1903" 0.423559058960899
"1904" 0.197664687610016
"1905" 0.00400101896055189
"1906" 0.00110010567076484
"1907" 0.00192470999228979
"1908" 0.131228748613620
"1909" 0.840888191941029
"1910" 0.000724186383315889
"1911" 0.0403839985166733
"1912" 0.255526137432732
"1913" 0.00326636129443661
"1914" 0.481491388841194
"1915" 0.237629443831299
"1916" 0.140872197442020
"1917" 0.000103244029876797
"1918" 0.143596890704528
"1919" 0.0709185026849057
"1920" 0.0296775229384480
"1921" 0.00666282950331215
"1922" 0.960958423567646
"1923" 0.471008369608897
"1924" 0.00141621603770061
"1925" 0.185560395741313
"1926" 0.0999148659470223
"1927" 0.00374622522310151
"1928" 1.09159879125966
"1929" 0.889173275772197
"1930" 0.00159835218832702
"1931" 0.278011486029342
"1932" 0.142998257673634
"1933" 0.00836589638650353
"1934" 2.12546015836731
"1935" 1.29264398427671
"1936" 0.00169425116810700
"1937" 0.395145204923859
"1938" 0.287185815286872
"1939" 0.0221580057583384
"1940" 2.88482536274196
"1941" 1.91417157205121
"1942" 0.00428288752241714
"1943" 0.760494489843907
"1944" 0.560148930909336
"1945" 0.00958323656182966
"1946" 3.20881849853545
"1947" 2.69028812552444
"1948" 0.00207028775763850
"1949" 1.03672758530487
"1950" 0.84965082505168
"1951" 0.462893962993817
"1952" 2.01254971958505
"1953" 2.73229558161623
"1954" 0.127588453463741
"1955" 0.591448302403317
"1956" 0.8856961728247
"1957" 1.42410347856554
"1958" 0.635102493682766
"1959" 0.450237299446487
"1960" 0.166098201063404
"1961" 0.00150464535380151
"1962" 0.000421877227033704
"1963" 0.00368994279963099
"1964" 0.121470176838425
"1965" 0.400668225698143
"1966" 0.000128797253553057
"1967" 0.0319087587711388
"1968" 0.125494874553969
"1969" 0.0078824674470522
"1970" 1.06281019531447
"1971" 0.407978275649497
"1972" 0.111165510927342
"1973" 0.00116526641853985
"1974" 0.209739759999184
"1975" 0.0850547353617782
"1976" 0.0209830903706575
"1977" 0.00382860796174294
"1978" 1.24498079556654
"1979" 0.982019587020186
"1980" 0.00197465958754935
"1981" 0.331581391348663
"1982" 0.171291857509880
"1983" 0.0102214926169154
"1984" 2.24815699028216
"1985" 1.34663437999719
"1986" 0.00199551490855947
"1987" 0.370220205418803
"1988" 0.291599444832097
"1989" 0.0249642543938965
"1990" 3.23616791656539
"1991" 2.10733002031963
"1992" 0.00503175248006747
"1993" 0.778174078371331
"1994" 0.579417177429326
"1995" 0.0133574331362649
"1996" 3.3034194249686
"1997" 2.75205908585097
"1998" 0.00361656050868572
"1999" 1.08520455110592
"2000" 0.85137797205318
"2001" 0.0104315114407103
"2002" 3.12172431651793
"2003" 2.73726510605228
"2004" 0.000431788204744583
"2005" 1.08952840183211
"2006" 0.895427774176448
"2007" 0.396016229198394
"2008" 1.78654761879268
"2009" 2.16693345090111
"2010" 0.146963142308922
"2011" 0.582439416035779
"2012" 0.753941789390861
"2013" 1.26502750698396
"2014" 0.517531067664921
"2015" 0.469258723866877
"2016" 0.181963749727966
"2017" 0.00233255680025241
"2018" 0.00894410146877011
"2019" 0.259802373072568
"2020" 0.846685917819575
"2021" 0.00142952673199316
"2022" 0.0433801544595168
"2023" 0.156071799862455
"2024" 0.00338218004272463
"2025" 1.33236517749738
"2026" 0.688244515246986
"2027" 0.355940823311178
"2028" 0.00197551845691114
"2029" 0.319373249778214
"2030" 0.145084897356211
"2031" 0.0520923019022031
"2032" 0.00985866817061714
"2033" 2.28929987248421
"2034" 1.43478152477089
"2035" 0.00110699430980123
"2036" 0.354197391583415
"2037" 0.27891629766296
"2038" 0.0259805109912247
"2039" 3.2999582742376
"2040" 2.18157381690256
"2041" 0.00384506621780751
"2042" 0.778377437395879
"2043" 0.525891807480625
"2044" 0.0118367226694585
"2045" 3.10381101748919
"2046" 2.63040358131117
"2047" 0.00294289564447312
"2048" 0.991191626565337
"2049" 0.837937905684869
"2050" 0.00729453047953471
"2051" 2.75745370538319
"2052" 2.50178172699405
"2053" 0.000854598450274632
"2054" 1.01804462417643
"2055" 0.797128094390522
"2056" 0.0071866608387989
"2057" 2.01142504766702
"2058" 1.74575834746397
"2059" 0.00359758402778349
"2060" 0.920871983099953
"2061" 0.694529005594042
"2062" 0.374967303644436
"2063" 1.54812399726341
"2064" 1.39395952752349
"2065" 0.152375859118326
"2066" 0.587963449576673
"2067" 0.484688244421802
"2068" 0.768997847948938
"2069" 0.352796099184746
"2070" 0.258096716730457
"2071" 0.118549538274988
"2072" 0.00524374493017878
"2073" 0.00387750644771496
"2074" 0.26504801197047
"2075" 0.95527518393887
"2076" 0.00130552677144912
"2077" 0.0505639403725425
"2078" 0.218576364960054
"2079" 0.0096215311586763
"2080" 2.19107791357075
"2081" 0.984341503430595
"2082" 0.461590282522779
"2083" 0.00059158370995966
"2084" 0.310806673658106
"2085" 0.135393296503256
"2086" 0.0399114227342356
"2087" 0.0238742426424346
"2088" 2.94610858804051
"2089" 1.91910525876637
"2090" 0.00465117460065984
"2091" 0.67648962678079
"2092" 0.442818316007314
"2093" 0.0129731727464641
"2094" 2.66891776026146
"2095" 2.44071940988134
"2096" 0.00355988248925141
"2097" 0.859140179180984
"2098" 0.649600080612707
"2099" 0.00688877238065027
"2100" 2.3758283307097
"2101" 1.99520785819607
"2102" 0.000517712645902039
"2103" 0.96462415153555
"2104" 0.617748728836249
"2105" 0.00913320767387571
"2106" 1.58007425494219
"2107" 1.37143369648480
"2108" 0.00230874421741936
"2109" 0.697958233701936
"2110" 0.478357291705827
"2111" 0.00418676998171396
"2112" 1.88424778030225
"2113" 1.28261009181571
"2114" 0.00129590499434004
"2115" 0.758167638732514
"2116" 0.558120023287357
"2117" 0.203687395384828
"2118" 0.746972242935375
"2119" 0.878472781620158
"2120" 0.0642583351987524
"2121" 0.235256905386037
"2122" 0.324593593373043
"2123" 0.313513968409715
"2124" 0.108961935432803
"2125" 0.130728355441708
"2126" 0.0470582190916678
"2127" 0.00160448993331866
"2128" 0.000832506172852434
"2129" 0.0081686524738952
"2130" 0.365144916922972
"2131" 1.22737189363566
"2132" 0.00070702429037912
"2133" 0.0529487563310565
"2134" 0.194293211121615
"2135" 0.0118757293396523
"2136" 2.29650932457804
"2137" 1.00677200697622
"2138" 0.392842393309086
"2139" 0.00296699930536742
"2140" 0.555143742436652
"2141" 0.260133451427092
"2142" 0.0875222104890595
"2143" 0.0072798219580666
"2144" 2.25813669643395
"2145" 1.80760683322596
"2146" 0.666393466995479
"2147" 0.422092887186214
"2148" 0.0051192767767046
"2149" 1.80679775236194
"2150" 1.33417811034649
"2151" 0.67369480995567
"2152" 0.377750971245186
"2153" 0.00523621640069557
"2154" 1.10160535399578
"2155" 0.755054159654089
"2156" 0.00153569010353332
"2157" 0.367406535128277
"2158" 0.209471803836637
"2159" 0.00369017624236925
"2160" 0.932612055762705
"2161" 0.455962975044987
"2162" 0.00204557632497615
"2163" 0.486189088251493
"2164" 0.399326842450227
"2165" 0.00607470440656072
"2166" 0.581175370818353
"2167" 0.445936575682637
"2168" 0.00355129961009581
"2169" 0.270885232064606
"2170" 0.220760789648911
"2171" 0.190609524197595
"2172" 0.274902136012467
"2173" 0.153995077038171
"2174" 0.086992055325396
"2175" 0.139140804709253
"2176" 0.0781143144526368
"2177" 0.00525867960266008
"2178" 0.00659109782440359
"2179" 0.257619399202731
"2180" 0.95416185923751
"2181" 0.00145868751500598
"2182" 0.0817769851657738
"2183" 0.299207604367136
"2184" 0.0029894660582583
"2185" 1.49072825180545
"2186" 0.721276972273589
"2187" 0.249569529171721
"2188" 0.340641951610654
"2189" 0.139362156570536
"2190" 0.0526597780292489
"2191" 0.00288776765627297
"2192" 0.888988383160054
"2193" 0.53251611236074
"2194" 0.257515934448688
"2195" 0.177628230509081
"2196" 0.00252002173965725
"2197" 0.534608197303
"2198" 0.440583528269055
"2199" 0.00134292260902656
"2200" 0.195157141959512
"2201" 0.102936576383952
"2202" 0.00124740455039214
"2203" 0.38366074596236
"2204" 0.226491136805442
"2205" 0.309239473688986
"2206" 0.148024904758559
"2207" 0.00108937929468596
"2208" 0.208068525059454
"2209" 0.175191408227420
"2210" 0.0566424936285453
"2211" 0.0237705407530893
"2212" 0.0631865921753641
"2213" 0.079758220952902
"2214" 0.117567368667954
"2215" 0.0240440301375903
"2216" 0.0185231191118977
"2217" 0.0617440467012593
"2218" 0.15036092810617
"2219" 0.0073347777298662
"2220" 0.00199625371429134
"2221" 0.000490727002940841
"2222" 0.108881318953694
"2223" 0.522853605962285
"2224" 0.0513558292832605
"2225" 0.110443822467848
"2226" 0.00338010010868913
"2227" 0.283268040858891
"2228" 0.122316857703059
"2229" 0.054934673485857
"2230" 0.128736448216184
"2231" 0.0853758746501694
"2232" 0.0306111268160456
"2233" 0.165481120572742
"2234" 0.0631574790014733
"2235" 0.0778732931499328
"2236" 0.090332509340291
"2237" 0.0537547771328057
"2238" 0.102311741588126
"2239" 0.0071650053435413
"2240" 0.00080494000190806
"2241" 0.0319840171807436
"2242" 0.0105883237842222
"2243" 0.0047351611069586
"2244" 0.0302170735513330
"2245" 0.0263326804614675
"2246" 0.00739171290270406
"2247" 0.0508235977646329
"2248" 0.0212376952307868
"2249" 0.0416367621510191
"2250" 0.00926751228388034
"2251" 0.0245460806473332
"2252" 0.0420752893733418
"2253" 0.0178786757480248
"2254" 0.00913583895365789
"2255" 0.0412762501589941
"2256" 0.0539028183433771
"2257" 0.00132076961873314
"2258" 0.00118376353654115
"2259" 0.000555023529560865
"2260" 0.000472252969253938
"2261" 0.000256582096932226
"2262" 0.000963237678802326
"2263" 0.00509702385068085
"2264" 0.00564071792220772
"2265" 0.00036368134925726
"2266" 0.00196620062164997
"2267" 0.00337163391672222
"2268" 0.0054163698375345
"2269" 0.00268277705269676
"2270" 0.00208821785981913
"2271" 0.00111449348649878
"2272" 6.41501177218938e-05
"2273" 0.0193669849620366
"2274" 0.0162698757414115
"2275" 2.10005500470650e-05
"2276" 0.00868694273504762
"2277" 0.0080200986372005
"2278" 0.00315940297334362
"2279" 0.015412648353957
"2280" 0.0228834224898087
"2281" 0.00134256623143189
"2282" 0.00612145265847494
"2283" 0.0098212320398303
"2284" 0.0100888859682242
"2285" 0.00433543225447356
"2286" 0.00451028279222258
"2287" 0.00186091830858252
"2288" 0.000186902265858242
"2289" 0.0395809869611866
"2290" 0.03145375861702
"2291" 6.77331437285166e-05
"2292" 0.0177382735519023
"2293" 0.015380215208471
"2294" 0.000171999201398872
"2295" 0.0509213769314761
"2296" 0.0442939826935405
"2297" 8.39199517493785e-05
"2298" 0.0211898409865466
"2299" 0.0189949170847174
"2300" 0.00517714535779857
"2301" 0.0243214974229135
"2302" 0.0314675790572011
"2303" 0.00207242370011445
"2304" 0.0104698518004164
"2305" 0.0109426910559863
"2306" 0.0321237351057628
"2307" 0.0153777101560644
"2308" 0.00945365978124316
"2309" 0.00436523156170271
"2310" 0.00033625734835208
"2311" 0.0697770562615802
"2312" 0.0535833047329316
"2313" 0.000124626435760512
"2314" 0.0310632323068829
"2315" 0.0260845002970736
"2316" 0.000387927882452351
"2317" 0.0900179471497986
"2318" 0.0749819382233567
"2319" 0.000208889054749682
"2320" 0.0374340596424228
"2321" 0.032324335688026
"2322" 0.000206390743280498
"2323" 0.0622601832677189
"2324" 0.0528954970555701
"2325" 6.31098500721266e-05
"2326" 0.0308878805854636
"2327" 0.0261495849204199
"2328" 0.0133912020529879
"2329" 0.0644479300552018
"2330" 0.0945690172349705
"2331" 0.00476044080261702
"2332" 0.0205213949425285
"2333" 0.0296317449655225
"2334" 0.0749168692422424
"2335" 0.0348891168283707
"2336" 0.0271767447688235
"2337" 0.0107882857633841
"2338" 0.000553562376179107
"2339" 0.111204436159653
"2340" 0.0837568670288133
"2341" 0.000205058504270529
"2342" 0.0498085875037143
"2343" 0.040644776165763
"2344" 0.000638835415610773
"2345" 0.142432758918030
"2346" 0.116011981036402
"2347" 0.000343377279409974
"2348" 0.0597374211602938
"2349" 0.0503994474997206
"2350" 0.000414384569868377
"2351" 0.0987610157282513
"2352" 0.0824908005996655
"2353" 0.000147602347795120
"2354" 0.049251621392749
"2355" 0.0408457741203231
"2356" 0.000580004056405942
"2357" 0.155449097499984
"2358" 0.146359335878599
"2359" 0.000198602272627955
"2360" 0.0552759162047123
"2361" 0.0452941621812713
"2362" 0.0292546399339485
"2363" 0.139202493644299
"2364" 0.189165114073189
"2365" 0.0106760300573070
"2366" 0.0525918341573041
"2367" 0.0533210234229029
"2368" 0.0869467342679902
"2369" 0.0396518858542256
"2370" 0.0345429823779468
"2371" 0.0139299328186552
"2372" 0.000832658331310743
"2373" 0.166206806771153
"2374" 0.122475823375879
"2375" 0.000312922858852373
"2376" 0.074595030488889
"2377" 0.0595249915452741
"2378" 0.000932367185889979
"2379" 0.210950090888831
"2380" 0.170415161584487
"2381" 0.000523303855315148
"2382" 0.0887733247436393
"2383" 0.0731012813351942
"2384" 0.000630771842428305
"2385" 0.147333344401016
"2386" 0.120729198485082
"2387" 0.000224474807885479
"2388" 0.0734626136927687
"2389" 0.0594145063336439
"2390" 0.00104621594043013
"2391" 0.229204651171473
"2392" 0.212368836762710
"2393" 0.00043383902588212
"2394" 0.0819058764204197
"2395" 0.0661730722416687
"2396" 0.00119296824650926
"2397" 0.300287373882115
"2398" 0.275182301387416
"2399" 0.000389852251205673
"2400" 0.133636572019544
"2401" 0.110186552844158
"2402" 0.0334816047412462
"2403" 0.154717770894723
"2404" 0.190226760730570
"2405" 0.0199126463765765
"2406" 0.0735205277127978
"2407" 0.062035196459207
"2408" 0.122531436575948
"2409" 0.0514485339625281
"2410" 0.0542576690488886
"2411" 0.0192093866897064
"2412" 0.00118283851836422
"2413" 0.235419392246565
"2414" 0.119622545616185
"2415" 0.0511817511063884
"2416" 0.000456501077036231
"2417" 0.105629116907303
"2418" 0.0560887048738148
"2419" 0.027054086382169
"2420" 0.00134325040208452
"2421" 0.298572482659833
"2422" 0.237570659973402
"2423" 0.000728158229430752
"2424" 0.125350019066168
"2425" 0.101615341562021
"2426" 0.000908079164248902
"2427" 0.208056044865524
"2428" 0.167883093532771
"2429" 0.000323442244743336
"2430" 0.102902397314652
"2431" 0.0826091603606955
"2432" 0.00146203622528666
"2433" 0.321920023874572
"2434" 0.293581175292732
"2435" 0.000624055021579152
"2436" 0.114979941105105
"2437" 0.0918954011959065
"2438" 0.00227413344305607
"2439" 0.426252903840096
"2440" 0.384854288936284
"2441" 0.000795250327994008
"2442" 0.186748436396923
"2443" 0.151475017440213
"2444" 0.00105587486292126
"2445" 0.316213612620585
"2446" 0.261038873574268
"2447" 0.000436348850262241
"2448" 0.185480122000849
"2449" 0.122308862268689
"2450" 0.0478082929034727
"2451" 0.216863161111099
"2452" 0.260036575790763
"2453" 0.0244103541815038
"2454" 0.103458555463454
"2455" 0.0893658471502476
"2456" 0.308599292688479
"2457" 0.134927169767957
"2458" 0.121448899724184
"2459" 0.0556334042969554
"2460" 0.00163096999062774
"2461" 0.06043253721281
"2462" 0.249681812874811
"2463" 0.000629192760227316
"2464" 0.0269441320862741
"2465" 0.111962233478842
"2466" 0.00180878745587123
"2467" 0.404707420146494
"2468" 0.217196964404851
"2469" 0.100388172952395
"2470" 0.00101880907945078
"2471" 0.169244890932234
"2472" 0.0885434090183699
"2473" 0.0465158105309026
"2474" 0.00123974643428860
"2475" 0.282842402465408
"2476" 0.222353659442425
"2477" 0.000446343463356621
"2478" 0.138963677367348
"2479" 0.110182886844633
"2480" 0.00201461277352299
"2481" 0.431885043450654
"2482" 0.391768919187804
"2483" 0.000859657875572758
"2484" 0.152555086161611
"2485" 0.122093196619651
"2486" 0.00301142201980602
"2487" 0.575772015783943
"2488" 0.510537813369965
"2489" 0.00109730311324796
"2490" 0.250152782800831
"2491" 0.201531464150587
"2492" 0.00213013265514174
"2493" 0.428760833225823
"2494" 0.344099591776244
"2495" 0.000865167609665738
"2496" 0.249976006935997
"2497" 0.162867247746412
"2498" 0.00111089491439792
"2499" 0.460272245658941
"2500" 0.343494897157493
"2501" 0.00076097355616252
"2502" 0.237861658267181
"2503" 0.164611236101725
"2504" 0.113321281835675
"2505" 0.51203578250063
"2506" 0.65907254883069
"2507" 0.0558938614253109
"2508" 0.214368869850183
"2509" 0.288060732535870
"2510" 0.415010692689109
"2511" 0.169523654116513
"2512" 0.171536247073580
"2513" 0.0744205888262641
"2514" 0.00187179469510360
"2515" 0.000693257728016022
"2516" 0.00248644337893398
"2517" 0.0956353494140399
"2518" 0.410426148452963
"2519" 0.00128663852822135
"2520" 0.0438808475626301
"2521" 0.168761549506802
"2522" 0.00181828230978103
"2523" 0.372668770313689
"2524" 0.197776048397020
"2525" 0.0917313395535683
"2526" 0.000579024030463837
"2527" 0.182548370091947
"2528" 0.0985441621259642
"2529" 0.0438136265314129
"2530" 0.00265202156043748
"2531" 0.566310808266268
"2532" 0.508273824999253
"2533" 0.00114690285059526
"2534" 0.198208960010416
"2535" 0.157545294789137
"2536" 0.00417965940837651
"2537" 0.752963516082552
"2538" 0.658612608305746
"2539" 0.00146326947613881
"2540" 0.321034850838007
"2541" 0.256481749600495
"2542" 0.00258964107634806
"2543" 0.550319107140482
"2544" 0.439839559660091
"2545" 0.00115262525267525
"2546" 0.325000584914221
"2547" 0.211190190354959
"2548" 0.00213489655546993
"2549" 0.594669079892831
"2550" 0.443317623088127
"2551" 0.00145939793517620
"2552" 0.306563299635078
"2553" 0.211296017031677
"2554" 0.00356227910904944
"2555" 1.06117215066355
"2556" 0.842037439032191
"2557" 0.00214477922950571
"2558" 0.48294580313742
"2559" 0.358166630075580
"2560" 0.164394665079996
"2561" 0.699478084076419
"2562" 0.835054372012378
"2563" 0.0506379031907066
"2564" 0.255079150509017
"2565" 0.388699469901934
"2566" 0.541297564659262
"2567" 0.237207658856070
"2568" 0.273074550940373
"2569" 0.116349135519070
"2570" 0.00274807415607731
"2571" 0.001166392168625
"2572" 0.00235470642360505
"2573" 0.0878427827705251
"2574" 0.370824839596701
"2575" 0.000750997392084185
"2576" 0.0409413440475503
"2577" 0.18264219725291
"2578" 0.0034541896921615
"2579" 0.718464766250877
"2580" 0.420244954429647
"2581" 0.222663329186189
"2582" 0.00150795126955982
"2583" 0.250320262213214
"2584" 0.130905692909793
"2585" 0.0674412327783572
"2586" 0.00530822903975545
"2587" 0.945752756087388
"2588" 0.815453219602631
"2589" 0.00160529102045083
"2590" 0.404601741671201
"2591" 0.31700026208531
"2592" 0.00335720147476558
"2593" 0.691162649205759
"2594" 0.548369725099131
"2595" 0.00149369255771201
"2596" 0.411367520129624
"2597" 0.263156823438057
"2598" 0.00273730628848851
"2599" 0.736919078346976
"2600" 0.541997741883502
"2601" 0.00177267045485792
"2602" 0.385229412814211
"2603" 0.258254337934922
"2604" 0.00720137729492606
"2605" 1.28522797862321
"2606" 1.02907270663379
"2607" 0.00406987968327735
"2608" 0.59801225225318
"2609" 0.424784823950671
"2610" 0.00526957736180145
"2611" 1.26848713979035
"2612" 1.01969518362337
"2613" 0.00153295864577974
"2614" 0.531267981176501
"2615" 0.466952336738118
"2616" 0.218384506284329
"2617" 0.858667283759436
"2618" 0.966660054227985
"2619" 0.0942068363366464
"2620" 0.425995405783167
"2621" 0.600877210314662
"2622" 0.692357742334842
"2623" 0.298080266824526
"2624" 0.292848593250917
"2625" 0.135859545099461
"2626" 0.00234522959910232
"2627" 0.000859224900308697
"2628" 0.00434079666401603
"2629" 0.157423132045666
"2630" 0.686913896390151
"2631" 0.00190874064135791
"2632" 0.0593459287019033
"2633" 0.231940468453805
"2634" 0.00671417301417411
"2635" 1.14609672810371
"2636" 0.649265459647702
"2637" 0.335561620712262
"2638" 0.00206540641458374
"2639" 0.496625525669955
"2640" 0.271657434451279
"2641" 0.117142863382452
"2642" 0.00424693706640749
"2643" 0.854436782664921
"2644" 0.676001867986964
"2645" 0.00186595713959948
"2646" 0.502158232707712
"2647" 0.316796810229617
"2648" 0.00343046528320993
"2649" 0.880972519636311
"2650" 0.64490829079802
"2651" 0.00224706968924016
"2652" 0.474439788760865
"2653" 0.308062648470524
"2654" 0.00912000445667738
"2655" 1.53650502274432
"2656" 1.22521715424680
"2657" 0.00489908987137363
"2658" 0.700576764744057
"2659" 0.508382977044776
"2660" 0.00758939034048303
"2661" 1.52156724511145
"2662" 1.22125499838916
"2663" 0.00288423605999286
"2664" 0.630060745597205
"2665" 0.549500281668741
"2666" 0.00748388255469313
"2667" 1.42290739809032
"2668" 1.13563320078977
"2669" 0.00288867200745281
"2670" 0.85935304756982
"2671" 0.66969673432402
"2672" 0.227614314351661
"2673" 1.02737023809150
"2674" 1.16150639815238
"2675" 0.099044298450519
"2676" 0.430278631288753
"2677" 0.63377200199452
"2678" 0.635331969975499
"2679" 0.288267110722647
"2680" 0.2858602731179
"2681" 0.128444924719345
"2682" 0.00390212936447235
"2683" 0.00153040828009000
"2684" 0.00806032563844521
"2685" 0.258033333827301
"2686" 1.06485453439657
"2687" 0.00233220703496999
"2688" 0.102776465765756
"2689" 0.467812595237558
"2690" 0.00535813404075612
"2691" 1.00266340553169
"2692" 0.522285083522442
"2693" 0.265477634004120
"2694" 0.00217004945410797
"2695" 0.585194861848629
"2696" 0.256176805801477
"2697" 0.115176088286843
"2698" 0.00411158669406351
"2699" 1.04369740098563
"2700" 0.751947310099846
"2701" 0.00247546864003399
"2702" 0.553145420991559
"2703" 0.363799951265504
"2704" 0.0107314208454846
"2705" 1.81874876475199
"2706" 1.44383899578584
"2707" 0.00604612458733677
"2708" 0.810123152249955
"2709" 0.597181010548066
"2710" 0.00938101278491268
"2711" 1.80436054755644
"2712" 1.39409365141858
"2713" 0.00336648766579472
"2714" 0.711886539944179
"2715" 0.619533859559647
"2716" 0.00969205005333425
"2717" 1.63516799609836
"2718" 1.28918224730368
"2719" 0.00454055781895954
"2720" 0.958081530620878
"2721" 0.750113150607943
"2722" 0.00682342899312352
"2723" 1.58303268294618
"2724" 1.30222033400181
"2725" 0.00261002450075853
"2726" 0.830088535549935
"2727" 0.72358337940159
"2728" 0.225165002270091
"2729" 0.893565468030544
"2730" 1.12350948624141
"2731" 0.0786519831263903
"2732" 0.373928377271534
"2733" 0.563398317479015
"2734" 0.676544174049984
"2735" 0.274348990764809
"2736" 0.274570955798575
"2737" 0.112844342445399
"2738" 0.0074297899354781
"2739" 0.00255809945265965
"2740" 0.00587188818265786
"2741" 0.224509662730891
"2742" 0.837343621619074
"2743" 0.00240485555324222
"2744" 0.149482625509475
"2745" 0.501789176272251
"2746" 0.0047446513155487
"2747" 1.17862857610602
"2748" 0.567620000455958
"2749" 0.259765821998909
"2750" 0.00306720132096106
"2751" 0.629701983727087
"2752" 0.298909642515348
"2753" 0.117289592098726
"2754" 0.0122886802255002
"2755" 2.07112774755969
"2756" 1.58994678356223
"2757" 0.00601268390431249
"2758" 0.91596344506752
"2759" 0.675814975610277
"2760" 0.0104467291434554
"2761" 1.92870832131249
"2762" 1.51964336887365
"2763" 0.00385910748833796
"2764" 0.753304310126599
"2765" 0.636281901489664
"2766" 0.0111443574493824
"2767" 1.73455199185620
"2768" 1.36690555081726
"2769" 0.00510121306674713
"2770" 1.01838967718667
"2771" 0.789756044041188
"2772" 0.0103818947927489
"2773" 1.64734750034718
"2774" 1.32307184976513
"2775" 0.00468279366784703
"2776" 0.885798669148122
"2777" 0.765797238533103
"2778" 0.00520211659433887
"2779" 1.32681718706571
"2780" 1.16463095070925
"2781" 0.000110921790222905
"2782" 0.6307245459275
"2783" 0.555418765903883
"2784" 0.198472321409005
"2785" 0.854478105397141
"2786" 0.778350349141568
"2787" 0.100834783736106
"2788" 0.379776058443417
"2789" 0.471371956239441
"2790" 0.47956115600313
"2791" 0.193631423937799
"2792" 0.172563820068414
"2793" 0.0778881624945298
"2794" 0.00413619053513939
"2795" 0.00201364667447703
"2796" 0.00571033392493047
"2797" 0.262643687597061
"2798" 0.961656853755547
"2799" 0.00355561296907789
"2800" 0.137598318892082
"2801" 0.513028827592776
"2802" 0.0132016731505463
"2803" 2.08749354469714
"2804" 1.12035911317049
"2805" 0.584929687333595
"2806" 0.00692384973862061
"2807" 0.966756099986306
"2808" 0.458731694497902
"2809" 0.229333884306185
"2810" 0.0120113899622587
"2811" 1.91820473409756
"2812" 1.54790989271816
"2813" 0.00308945007710228
"2814" 0.767417912586792
"2815" 0.572525794955197
"2816" 0.0127920368377417
"2817" 1.680259177902
"2818" 1.26906750019032
"2819" 0.00614823650979881
"2820" 0.99439496724865
"2821" 0.738181339728041
"2822" 0.0109088664095269
"2823" 1.49354609472840
"2824" 1.16741623178820
"2825" 0.00504213666605391
"2826" 0.819264955650502
"2827" 0.643887673924827
"2828" 0.00892329891507774
"2829" 1.23436904646489
"2830" 1.04695399282811
"2831" 0.000211902419785355
"2832" 0.57495622856233
"2833" 0.445952632467681
"2834" 0.00414208710937528
"2835" 0.945048552918585
"2836" 0.694723097138093
"2837" 0.00123199774392537
"2838" 0.575591249221783
"2839" 0.394061132634664
"2840" 0.142477013837465
"2841" 0.546333590118814
"2842" 0.59209871930741
"2843" 0.0316944647991393
"2844" 0.170968728161656
"2845" 0.268991770486327
"2846" 0.261554664132918
"2847" 0.105979333798221
"2848" 0.078492349844481
"2849" 0.0277938300566106
"2850" 0.00540704181397137
"2851" 0.00218674407692866
"2852" 0.0134447834686717
"2853" 0.399307988300225
"2854" 1.5547174382362
"2855" 0.00674188189403708
"2856" 0.188986152073961
"2857" 0.61692772335623
"2858" 0.0104935479252158
"2859" 1.72475978665886
"2860" 0.936686526860263
"2861" 0.460615652337699
"2862" 0.00320295127929271
"2863" 0.63550900726196
"2864" 0.293775579926635
"2865" 0.126937925038835
"2866" 0.0102453530280827
"2867" 1.40969656395425
"2868" 1.01238721151302
"2869" 0.00521315125844132
"2870" 0.842247553240124
"2871" 0.596816339708024
"2872" 0.00613293934634501
"2873" 1.11541771333657
"2874" 0.82859291278171
"2875" 0.00500037034761874
"2876" 0.684503577889035
"2877" 0.545023309130195
"2878" 0.00237048208156712
"2879" 0.937073335286124
"2880" 0.77368220998344
"2881" 0.000194327204945573
"2882" 0.482173853174505
"2883" 0.309399582424514
"2884" 0.00351177452935201
"2885" 0.661912671642537
"2886" 0.522036819907414
"2887" 0.00206686325078759
"2888" 0.444315396842283
"2889" 0.217065710815418
"2890" 0.00453126370601172
"2891" 0.651652460943892
"2892" 0.409131676605016
"2893" 0.00100898542593097
"2894" 0.186003034139257
"2895" 0.139036539574209
"2896" 0.174980853747696
"2897" 0.286329837056476
"2898" 0.233310585138556
"2899" 0.0487781355215456
"2900" 0.0913088283868024
"2901" 0.06450238863774
"2902" 0.0102819853975575
"2903" 0.00201457442535197
"2904" 0.00840272760250194
"2905" 0.27147234893374
"2906" 1.09925673376754
"2907" 0.00110405324629799
"2908" 0.0812745542156179
"2909" 0.337629414048204
"2910" 0.00955739147756304
"2911" 1.02751039853347
"2912" 0.505343217169645
"2913" 0.215538494138363
"2914" 0.00304258562900378
"2915" 0.560127634770656
"2916" 0.263667802763153
"2917" 0.117654881693572
"2918" 0.00263378490887816
"2919" 0.615143360502243
"2920" 0.44198273171863
"2921" 0.00360021057958141
"2922" 0.558232762730373
"2923" 0.365919789112258
"2924" 0.00217648128226989
"2925" 0.532138678867647
"2926" 0.391353175569933
"2927" 0.256969257708376
"2928" 0.143002893499264
"2929" 0.00047790288823596
"2930" 0.37514070549393
"2931" 0.243057695986745
"2932" 0.00142240529105231
"2933" 0.230673188779371
"2934" 0.124868565087503
"2935" 0.00101383149213625
"2936" 0.290712187460768
"2937" 0.186611336413297
"2938" 0.0544197313648619
"2939" 0.049294470907616
"2940" 0.083374426046182
"2941" 0.0770669874246174
"2942" 0.319026918704127
"2943" 0.130422315712371
"2944" 0.0313561668257934
"2945" 0.0413702701430149
"2946" 0.0494926397842709
"2947" 0.0247430424632074
"2948" 0.00271543723085119
"2949" 0.00129290308011369
"2950" 0.00251687102962569
"2951" 0.101136564327187
"2952" 0.448462996093936
"2953" 0.00223970661383528
"2954" 0.0658610254519898
"2955" 0.213248799987783
"2956" 0.210539809712608
"2957" 0.115758578514129
"2958" 0.0550435597303138
"2959" 0.00273743877029443
"2960" 0.370686450385785
"2961" 0.0978001217471842
"2962" 0.0415900254798644
"2963" 0.000476512529509401
"2964" 0.216725743753962
"2965" 0.128860346053615
"2966" 0.144356343365753
"2967" 0.031400150581276
"2968" 0.143794632720138
"2969" 0.0527371001026251
"2970" 0.000765455976830719
"2971" 0.0948201289568368
"2972" 0.0130538419929522
"2973" 0.000445206512897669
"2974" 0.0610416544955997
"2975" 0.0578926647431505
"2976" 0.00213079219357205
"2977" 0.00858082747260985
"2978" 0.0203531863840136
"2979" 0.0278284118539824
"2980" 0.0280605385600515
"2981" 0.0879103346698684
"2982" 0.0226883768526473
"2983" 0.00636110772936536
"2984" 0.00418768662336605
"2985" 0.00288646643375597
"2986" 0.000111752646268197
"2987" 0.00610720944496305
"2988" 0.0453374766318011
"2989" 0.000849014305098827
"2990" 0.0443809655439585
"2991" 0.0785088811280046
"2992" 0.0461682625491554
"2993" 0.0104643584710691
"2994" 0.00165170143644297
"2995" 0.0348790360613284
"2996" 0.00545469616916171
"2997" 0.0531531537081659
"2998" 0.0252822919232271
"2999" 0.000498589943302775
"3000" 0.041642354223914
"3001" 0.00051691738115979
"3002" 0.0356811052145525
"3003" 0.00918849269635612
"3004" 0.000720177730441759
"3005" 0.00305779323902947
"3006" 0.0101960542799315
"3007" 0.0143755369513051
"3008" 0.0173689245750493
"3009" 0.00589388797359463
"3010" 0.000595601605997007
"3011" 0.00914874568460632
