# Supplementary material for: Reanalysis of cancer mortality in Japanese A-bomb survivors exposed to low doses of radiation: bootstrap and simulation methods
Source: Environ Health. 2009 Dec 9;8:56. doi: 10.1186/1476-069X-8-56 (PMC2799447; doi:10.1186/1476-069X-8-56)
Supplement: Additional file 1 — Contains index file for downloading 4 Tables, 3 Code Files, 2 Commentary Files, and 5 Data Files. [file 1476-069X-8-56-S1.ZIP › S1.xls]

## Sheet: S1
	f	b0	s0	t0	N	max(lrt)	qlrt(.95)	shape	rate	qgamma(.95)	KS(lrt,chisq(3))	KS(lrt,gamma)
stom	11.89	0.459	120.008	82.673	1000	14.709	7.801	1.628	0.519	7.948	D=0.048 p=0.020	D=0.017 p=0.739
stom	11.89	0.319	323.171	155.339	500	15.78	7.436	1.529	0.485	8.157	D=0.05 p=0.160	D=0.028 p=0.469
stom	11.89	0.305	277.669	128.545	500	19.637	7.663	1.455	0.479	8	D=0.034 p=0.592	D=0.032 p=0.295
stom	11.89	0.214	299.413	195.2	500	14.797	7.584	1.516	0.523	7.521	D=0.035 p=0.580	D=0.024 p=0.737
stom	11.89	0.373	304.424	135.147	500	17.294	7.393	1.604	0.552	7.405	D=0.035 p=0.563	D=0.026 p=0.613
liver	36.9	1.434	291.217	76.764	1000	25.864	7.979	1.516	0.5	7.864	D=0.022 p=0.725	D=0.017 p=0.731
liver	36.9	1.592	97.958	46.812	500	17.882	8.12	1.532	0.479	8.28	D=0.049 p=0.177	D=0.030 p=0.338
liver	36.9	1.255	1174.28	161.334	500	14.344	8.594	1.435	0.486	7.808	D=0.035 p=0.588	D=0.022 p=0.849
liver	36.9	1.707	1086.72	129.701	500	13.549	7.422	1.519	0.511	7.714	D=0.022 p=0.966	D=0.024 p=0.739
liver	36.9	1.772	93.866	25.556	500	15.227	8.522	1.698	0.525	8.08	D=0.071 p=0.013	D=0.037 p=0.125
lung	13.6	0.442	37.898	4.463	1000	18.092	7.438	1.498	0.495	7.883	D=0.042 p=0.060	D=0.038 p=0.002
lung	13.6	2.435	127.354	12.448	500	14.554	8.376	1.56	0.504	7.961	D=0.029 p=0.807	D=0.017 p=0.987
lung	13.6	3.514	258.831	24.48	500	17.055	7.55	1.465	0.498	7.727	D=0.030 p=0.754	D=0.024 p=0.751
lung	13.6	0.169	21.251	5.805	500	15.952	9.135	1.509	0.462	8.483	D=0.051 p=0.153	D=0.033 p=0.235
lung	13.6	-0.403	9.926	2.415	500	13.89	8.627	1.51	0.479	8.193	D=0.053 p=0.126	D=0.041 p=0.050
panc	11.86	9.771	1060.94	43.771	1000	14.252	6.957	1.473	0.529	7.294	D=0.043 p=0.048	D=0.035 p=0.007
panc	11.86	7.692	1940.37	84.906	500	14.408	6.484	1.482	0.571	6.792	D=0.073 p=0.009	D=0.024 p=0.699
panc	11.86	0.646	42.326	39.387	500	17.533	8.126	1.887	0.533	8.56	D=0.123 p=0.000	D=0.020 p=0.922
panc	11.86	0.654	88.227	71.476	500	14.006	8.69	1.823	0.507	8.786	D=0.148 p=0.000	D=0.041 p=0.054
panc	11.86	23.577	2112.43	48.079	500	12.252	7.205	1.542	0.586	6.79	D=0.075 p=0.007	D=0.024 p=0.734
leuk	23.66	1.693	3353.15	172.254	1000	14.59	7.7	1.47	0.509	7.578	D=0.046 p=0.029	D=0.027 p=0.084
leuk	23.66	2.447	3977.3	234.411	500	11.171	6.963	1.326	0.498	7.233	D=0.074 p=0.009	D=0.027 p=0.575
leuk	23.66	-0.205	3977.3	234.411	500	12.049	6.732	1.502	0.58	6.746	D=0.084 p=0.002	D=0.021 p=0.910
leuk	23.66	6.738	2668.76	104.671	500	12.657	6.735	1.566	0.565	7.114	D=0.053 p=0.124	D=0.026 p=0.629
leuk	23.66	2.847	2668.76	104.671	500	13.215	7.389	1.515	0.54	7.288	D=0.044 p=0.293	D=0.027 p=0.519
Notes
f: latency
fitted values (b0,s0,t0) = (bˆ,sˆ,tˆ) in bold
N: number of simulations
lrt: the simulated LRT* for H0: (b,s,t) = (b0,s0,t0) vs. the alternative H1: (b,s,t) ≠ (b0,s0,t0), if H0 holds
max(lrt): maximum of lrt
qlrt(.95): 95th percentile of lrt
shape and rate: parameters of the fitted gamma distribution for lrt
qgamma(.95): 95th percentile of fitted gamma distribution
KS(lrt, chisq(3)): Kolmogorov-Smirnov 1-sample test of lrt against c2 on 3 d.f. D is the test statistic, p the probability of exceeding this value of D if the sample was drawn from c2 on 3 d.f.
KS(lrt, gamma): Kolmogorov-Smirnov 1-sample test of lrt against the fitted gamma distribution. D is the test statistic, p the probability of exceeding D if the sample was drawn from the fitted gamma distribution and the test statistic was computed after fitting a (new) gamma distribution to the sample. p is estimated from 5000 simulations.
