# Supplementary material for: Reanalysis of cancer mortality in Japanese A-bomb survivors exposed to low doses of radiation: bootstrap and simulation methods
Source: Environ Health. 2009 Dec 9;8:56. doi: 10.1186/1476-069X-8-56 (PMC2799447; doi:10.1186/1476-069X-8-56)
Supplement: Additional file 1 — Contains index file for downloading 4 Tables, 3 Code Files, 2 Commentary Files, and 5 Data Files. [file 1476-069X-8-56-S1.ZIP › S2.xls]

## Sheet: S2
	f	b0	s0	t0	N	max(lrt)	qlrt(.95)	shape	rate	qgamma(.95)	KS(lrt,chisq(3))	KS(lrt,gamma)
stom	11.89	0	0	any	1000	19.316	8.88	2.418	0.604	8.96	D=0.199 p=0.000	D=0.021 p=0.392
stom	11.89	-0.473	0	any	500	18.324	7.96	2.077	0.613	7.946	D=0.122 p=0.000	D=0.024 p=0.740
stom	11.89	-0.339	0	any	500	17.403	8.155	2.184	0.595	8.476	D=0.164 p=0.000	D=0.028 p=0.466
stom	11.89	-0.238	0	any	500	15.464	9.301	2.109	0.56	8.78	D=0.160 p=0.000	D=0.036 p=0.134
stom	11.89	-0.111	0	any	500	18.091	8.46	1.985	0.547	8.626	D=0.121 p=0.000	D=0.026 p=0.642
stom	11.89	-0.059	0	any	500	16.865	8.087	2.581	0.694	8.154	D=0.201 p=0.000	D=0.026 p=0.557
stom	11.89	0.121	0	any	500	20.424	9.72	2.124	0.543	9.108	D=0.160 p=0.000	D=0.040 p=0.064
stom	11.89	0.363	0	any	500	13.122	8.218	2.483	0.698	7.889	D=0.160 p=0.000	D=0.027 p=0.517
stom	11.89	0.582	0	any	500	21.815	8.356	2.331	0.596	8.846	D=0.197 p=0.000	D=0.028 p=0.456
stom	11.89	1.486	0	any	500	15.463	8.198	2.312	0.665	7.88	D=0.142 p=0.000	D=0.042 p=0.035
stom	11.89	2.965	0	any	500	17.724	8.14	2.011	0.586	8.128	D=0.098 p=0.000	D=0.023 p=0.768
stom	11.89	6.185	0	any	500	14.825	7.977	1.745	0.526	8.226	D=0.082 p=0.003	D=0.030 p=0.378
liver	36.9	0	0	any	1000	18.246	8.362	2.405	0.649	8.302	D=0.174 p=0.000	D=0.016 p=0.839
liver	36.9	-0.435	0	any	500	14.085	8.381	2.235	0.624	8.202	D=0.123 p=0.000	D=0.037 p=0.110
liver	36.9	0.156	0	any	500	17.849	7.986	2.261	0.617	8.371	D=0.164 p=0.000	D=0.026 p=0.595
liver	36.9	7.297	0	any	500	14.38	7.251	1.82	0.603	7.375	D=0.057 p=0.081	D=0.059 p=0.001
lung	13.6	0	0	any	1000	16.478	8.889	2.393	0.61	8.803	D=0.188 p=0.000	D=0.029 p=0.066
lung	13.6	-0.456	0	any	500	16.437	7.818	2.583	0.756	7.492	D=0.162 p=0.000	D=0.035 p=0.169
lung	13.6	0.506	0	any	500	14.521	9.438	2.168	0.555	9.029	D=0.169 p=0.000	D=0.042 p=0.037
lung	13.6	5.283	0	any	500	16.382	8.254	2.43	0.652	8.328	D=0.163 p=0.000	D=0.027 p=0.533
panc	11.86	0	0	any	1000	18.727	8.922	2.397	0.629	8.543	D=0.175 p=0.000	D=0.023 p=0.233
panc	11.86	-0.471	0	any	500	13.275	8.223	1.934	0.572	8.105	D=0.093 p=0.000	D=0.042 p=0.040
panc	11.86	0.766	0	any	500	15.431	9.029	2.313	0.604	8.687	D=0.183 p=0.000	D=0.024 p=0.746
panc	11.86	4.066	0	any	500	13.894	8.328	2.386	0.649	8.262	D=0.152 p=0.000	D=0.033 p=0.235
leuk	23.66	0	0	any	1000	17.767	7.932	2.303	0.682	7.665	D=0.130 p=0.000	D=0.024 p=0.180
leuk	23.66	-0.314	0	any	500	12.244	7.28	2.623	0.817	7.009	D=0.130 p=0.000	D=0.028 p=0.483
leuk	23.66	0.691	0	any	500	13.36	7.662	2.158	0.65	7.692	D=0.108 p=0.000	D=0.026 p=0.581
leuk	23.66	4.735	0	any	500	13.828	7.146	1.972	0.623	7.547	D=0.077 p=0.005	D=0.030 p=0.343
Notes
f: latency
fitted values (b0,s0,t0) = (bˆ,sˆ,tˆ) in bold
N: number of simulations
lrt: the simulated LRT* for H0: (b,s,t) = (b0,s0,t0) vs. the alternative H1: (b,s,t) ≠ (b0,s0,t0), if H0 holds
max(lrt): maximum of lrt
qlrt(.95): 95th percentile of lrt
shape and rate: parameters of the fitted gamma distribution for lrt
qgamma(.95): 95th percentile of fitted gamma distribution
KS(lrt, chisq(3)): Kolmogorov-Smirnov 1-sample test of lrt against c2 on 3 d.f. D is the test statistic, p the probability of exceeding this value of D if the sample was drawn from c2 on 3 d.f.
KS(lrt, gamma): Kolmogorov-Smirnov 1-sample test of lrt against the fitted gamma distribution. D is the test statistic, p the probability of exceeding D if the sample was drawn from the fitted gamma distribution and the test statistic was computed after fitting a (new) gamma distribution to the sample. p is estimated from 5000 simulations.
