# Supplementary material for: Reanalysis of cancer mortality in Japanese A-bomb survivors exposed to low doses of radiation: bootstrap and simulation methods
Source: Environ Health. 2009 Dec 9;8:56. doi: 10.1186/1476-069X-8-56 (PMC2799447; doi:10.1186/1476-069X-8-56)
Supplement: Additional file 1 — Contains index file for downloading 4 Tables, 3 Code Files, 2 Commentary Files, and 5 Data Files. [file 1476-069X-8-56-S1.ZIP › S3.xls]

## Sheet: S3
	f	b0	s0	t0	N	max(lrt)	qlrt(.95)	shape	rate	qgamma(.95)	KS(lrt,chisq(3))	KS(lrt,gamma)
stom	11.89	-0.359	52.912	30.023	500	14.205	6.976	1.418	0.491	7.674	D=0.035 p=0.565	D=0.033 p=0.239
stom	11.89	2.672	17.965	62.84	500	26.879	7.636	1.718	0.51	8.396	D=0.1 p=0.000	D=0.033 p=0.248
stom	11.89	3.689	-39.369	39.712	500	16.389	8.51	1.505	0.477	8.214	D=0.046 p=0.237	D=0.031 p=0.324
stom	11.89	-0.363	-27.981	58.517	500	15.603	8.449	1.401	0.444	8.403	D=0.034 p=0.616	D=0.022 p=0.816
stom	11.89	3.805	1.029	6.521	500	18.022	9.036	1.845	0.51	8.797	D=0.125 p=0.000	D=0.021 p=0.881
stom	11.89	2.437	-0.294	4.083	500	18.771	9.305	2.09	0.541	9.042	D=0.166 p=0.000	D=0.039 p=0.069
stom	11.89	-0.068	3.349	7.815	500	19.679	8.415	1.892	0.494	9.254	D=0.182 p=0.000	D=0.047 p=0.015
stom	11.89	-0.059	-6.004	7.222	500	19.302	8.536	1.478	0.445	8.696	D=0.07 p=0.016	D=0.025 p=0.645
stom	11.89	0.402	3.306	10.505	500	15.472	9.019	1.785	0.474	9.26	D=0.148 p=0.000	D=0.023 p=0.754
stom	11.89	-0.482	2.104	33.418	500	13.579	7.652	2.091	0.623	7.855	D=0.108 p=0.000	D=0.019 p=0.956
stom	11.89	2.704	-4.843	60.786	500	14.572	8.276	2.186	0.625	8.069	D=0.134 p=0.000	D=0.029 p=0.413
stom	11.89	-0.319	-7.427	24.995	500	16.12	8.735	1.626	0.451	9.138	D=0.119 p=0.000	D=0.027 p=0.523
stom	11.89	1.297	40.532	1.468	500	17.433	8.039	1.441	0.501	7.59	D=0.063 p=0.039	D=0.041 p=0.051
stom	11.89	-0.173	50.603	0.254	500	14.664	7.996	1.388	0.456	8.148	D=0.030 p=0.773	D=0.022 p=0.850
stom	11.89	1.417	-18.441	7.524	500	20.991	7.551	1.536	0.532	7.458	D=0.054 p=0.105	D=0.038 p=0.092
stom	11.89	-0.477	-15.874	7.142	500	14.752	6.453	1.516	0.602	6.533	D=0.097 p=0.000	D=0.034 p=0.189
stom	11.89	2.731	15.876	147.458	500	20.348	8.505	2.271	0.597	8.667	D=0.181 p=0.000	D=0.034 p=0.191
stom	11.89	-0.247	9.602	412.033	500	20.686	9.025	2.456	0.634	8.628	D=0.192 p=0.000	D=0.028 p=0.474
stom	11.89	0.489	-45.295	355.073	500	15.136	8.222	2.345	0.63	8.398	D=0.165 p=0.000	D=0.024 p=0.727
stom	11.89	-0.148	-60.731	435.576	500	22.344	9.424	2.185	0.534	9.435	D=0.203 p=0.000	D=0.022 p=0.825
stom	11.89	0.951	1.934	289.017	500	16.156	8.407	2.177	0.579	8.685	D=0.160 p=0.000	D=0.034 p=0.203
stom	11.89	-0.393	2.699	369.287	500	13.787	8.939	2.145	0.571	8.715	D=0.148 p=0.000	D=0.032 p=0.265
stom	11.89	0.744	-2.078	192.714	500	16.417	8.225	2.07	0.574	8.464	D=0.123 p=0.000	D=0.022 p=0.837
stom	11.89	-0.231	-4.948	386.143	500	15.968	9.226	2.304	0.594	8.798	D=0.185 p=0.000	D=0.033 p=0.207
stom	11.89	1.687	182.819	314.41	500	16.684	9.286	2.033	0.518	9.264	D=0.191 p=0.000	D=0.035 p=0.163
stom	11.89	-0.211	129.031	477.163	500	17.202	9.072	2.109	0.57	8.635	D=0.150 p=0.000	D=0.017 p=0.982
stom	11.89	0.55	-321.79	466.392	500	12.512	8.458	2.131	0.581	8.523	D=0.178 p=0.000	D=0.037 p=0.123
stom	11.89	-0.429	-68.804	395.574	500	16.521	8.405	2.443	0.642	8.483	D=0.192 p=0.000	D=0.029 p=0.393
stom	11.89	3.651	438.661	44.738	500	17.359	8.37	1.299	0.419	8.475	D=0.038 p=0.461	D=0.037 p=0.134
stom	11.89	-0.273	225.497	38.472	500	13.421	6.818	1.63	0.6	6.886	D=0.054 p=0.111	D=0.023 p=0.806
stom	11.89	2.992	-114.453	54.004	500	17.381	8.786	1.187	0.41	8.168	D=0.080 p=0.003	D=0.027 p=0.523
stom	11.89	-0.021	-65.787	47.056	500	24.506	8.027	1.449	0.483	7.907	D=0.029 p=0.778	D=0.029 p=0.416
stom	11.89	3.316	215.85	1.245	500	12.046	6.607	1.505	0.56	6.989	D=0.058 p=0.073	D=0.052 p=0.006
stom	11.89	-0.432	117.226	0.108	500	10.675	4.809	1.136	0.642	5.07	D=0.253 p=0.000	D=0.030 p=0.364
Notes
f: latency
fitted values (b0,s0,t0) = (bˆ,sˆ,tˆ) in bold
N: number of simulations
lrt: the simulated LRT* for H0: (b,s,t) = (b0,s0,t0) vs. the alternative H1: (b,s,t) ≠ (b0,s0,t0), if H0 holds
max(lrt): maximum of lrt
qlrt(.95): 95th percentile of lrt
shape and rate: parameters of the fitted gamma distribution for lrt
qgamma(.95): 95th percentile of fitted gamma distribution
KS(lrt, chisq(3)): Kolmogorov-Smirnov 1-sample test of lrt against c2 on 3 d.f. D is the test statistic, p the probability of exceeding this value of D if the sample was drawn from c2 on 3 d.f.
KS(lrt, gamma): Kolmogorov-Smirnov 1-sample test of lrt against the fitted gamma distribution. D is the test statistic, p the probability of exceeding D if the sample was drawn from the fitted gamma distribution and the test statistic was computed after fitting a (new) gamma distribution to the sample. p is estimated from 5000 simulations.
