# Supplementary material for: Reanalysis of cancer mortality in Japanese A-bomb survivors exposed to low doses of radiation: bootstrap and simulation methods
Source: Environ Health. 2009 Dec 9;8:56. doi: 10.1186/1476-069X-8-56 (PMC2799447; doi:10.1186/1476-069X-8-56)
Supplement: Additional file 1 — Contains index file for downloading 4 Tables, 3 Code Files, 2 Commentary Files, and 5 Data Files. [file 1476-069X-8-56-S1.ZIP › stomdat1.txt]

record	obs	py	gen	lnmatta	cold	since	excat1	excat2	excat3	excat4	excat5	excat6	excat7	excat8	excat9	excat10	excat11	excat12	excat13	excat14
1	0	1770.65	1	2.099244169	0.023774	6.16	1	0	0	0	0	0	0	0	0	0	0	0	0	0
2	0	652.71	1	2.214846179	0.025926	8.24	1	0	0	0	0	0	0	0	0	0	0	0	0	0
3	0	1287.19	1	2.098017927	0.97899	6.15	1	0	0	0	0	0	0	0	0	0	0	0	0	0
4	0	481.75	1	2.217027205	0.95878	8.22	1	0	0	0	0	0	0	0	0	0	0	0	0	0
5	0	696.21	1	2.382320061	0.023359	6.59	1	0	0	0	0	0	0	0	0	0	0	0	0	0
6	0	2597.95	1	2.494031558	0.023194	9.06	1	0	0	0	0	0	0	0	0	0	0	0	0	0
7	0	2157.77	1	2.603430152	0.024527	11.89	1	0	0	0	0	0	0	0	0	0	0	0	0	0
8	0	465.84	1	2.378619779	1.0203	6.62	1	0	0	0	0	0	0	0	0	0	0	0	0	0
9	0	1841.05	1	2.489894191	0.99817	9.07	1	0	0	0	0	0	0	0	0	0	0	0	0	0
10	0	1581.7	1	2.603430152	0.97147	11.89	1	0	0	0	0	0	0	0	0	0	0	0	0	0
11	0	1363.45	1	2.565718293	0.019524	6.2	0	1	0	0	0	0	0	0	0	0	0	0	0	0
12	0	571.02	1	2.647592232	0.022036	8.29	0	1	0	0	0	0	0	0	0	0	0	0	0	0
13	0	891.18	1	2.568788134	1.0099	6.18	0	1	0	0	0	0	0	0	0	0	0	0	0	0
14	0	366.07	1	2.648300197	1.0219	8.28	0	1	0	0	0	0	0	0	0	0	0	0	0	0
15	0	20.58	1	2.716679528	0.022745	10.28	1	0	0	0	0	0	0	0	0	0	0	0	0	0
16	0	3255.12	1	2.823757009	0.023396	13.55	1	0	0	0	0	0	0	0	0	0	0	0	0	0
17	0	2147.39	1	2.918311127	0.024622	16.9	1	0	0	0	0	0	0	0	0	0	0	0	0	0
18	0	9.6	1	2.717340248	0.98289	10.27	1	0	0	0	0	0	0	0	0	0	0	0	0	0
19	0	2300.21	1	2.821973947	1.0027	13.59	1	0	0	0	0	0	0	0	0	0	0	0	0	0
20	0	1576.51	1	2.918851229	0.97232	16.89	1	0	0	0	0	0	0	0	0	0	0	0	0	0
21	0	340.35	1	2.760642651	0.019767	6.61	0	1	0	0	0	0	0	0	0	0	0	0	0	0
22	0	1676.16	1	2.825536897	0.018867	9.1	0	1	0	0	0	0	0	0	0	0	0	0	0	0
23	0	1741.99	1	2.913979772	0.020464	11.97	0	1	0	0	0	0	0	0	0	0	0	0	0	0
24	0	269.41	1	2.759376828	0.99805	6.62	0	1	0	0	0	0	0	0	0	0	0	0	0	0
25	0	1169.37	1	2.831447079	1.0033	9.09	0	1	0	0	0	0	0	0	0	0	0	0	0	0
26	0	1129.67	1	2.91506437	1.0142	11.95	0	1	0	0	0	0	0	0	0	0	0	0	0	0
27	0	1563	1	2.920469789	0.01329	6.08	0	0	1	0	0	0	0	0	0	0	0	0	0	0
28	0	361.17	1	2.952302716	0.023606	8.25	0	0	1	0	0	0	0	0	0	0	0	0	0	0
29	0	660.72	1	2.90690106	0.98987	6.1	0	0	1	0	0	0	0	0	0	0	0	0	0	0
30	0	219.18	1	2.950734908	0.97977	8.28	0	0	1	0	0	0	0	0	0	0	0	0	0	0
31	0	20.08	1	3.00221124	0.02349	15.28	1	0	0	0	0	0	0	0	0	0	0	0	0	0
32	0	3229.15	1	3.083743151	0.023578	18.56	1	0	0	0	0	0	0	0	0	0	0	0	0	0
33	0	2138.89	1	3.157425863	0.024728	21.9	1	0	0	0	0	0	0	0	0	0	0	0	0	0
34	0	9.69	1	3.002707887	0.98266	15.27	1	0	0	0	0	0	0	0	0	0	0	0	0	0
35	0	2293.8	1	3.08236858	1.0035	18.59	1	0	0	0	0	0	0	0	0	0	0	0	0	0
36	0	1572.99	1	3.157851123	0.97224	21.9	1	0	0	0	0	0	0	0	0	0	0	0	0	0
37	0	11.59	1	3.002707887	0.013979	10.26	0	1	0	0	0	0	0	0	0	0	0	0	0	0
38	0	1988.33	1	3.077312261	0.019222	13.7	0	1	0	0	0	0	0	0	0	0	0	0	0	0
39	0	1721.3	1	3.154017253	0.020693	16.97	0	1	0	0	0	0	0	0	0	0	0	0	0	0
40	0	7.91	1	3.00221124	0.91128	10.28	0	1	0	0	0	0	0	0	0	0	0	0	0	0
41	0	1425.31	1	3.080073422	1.0003	13.65	0	1	0	0	0	0	0	0	0	0	0	0	0	0
42	0	1120.39	1	3.154870495	1.0129	16.95	0	1	0	0	0	0	0	0	0	0	0	0	0	0
43	0	884.45	1	3.033990986	0.009887	6.64	0	0	1	0	0	0	0	0	0	0	0	0	0	0
44	0	2851.9	1	3.105483138	0.010668	8.98	0	0	1	0	0	0	0	0	0	0	0	0	0	0
45	0	1627.23	1	3.16674007	0.015872	11.66	0	0	1	0	0	0	0	0	0	0	0	0	0	0
46	0	339.5	1	3.033990986	0.99558	6.63	0	0	1	0	0	0	0	0	0	0	0	0	0	0
47	1	1086.73	1	3.103240481	0.99109	9.01	0	0	1	0	0	0	0	0	0	0	0	0	0	0
48	0	757.67	1	3.159974717	0.98442	11.84	0	0	1	0	0	0	0	0	0	0	0	0	0	0
49	0	1431.73	1	3.132446097	0.013081	6.2	0	0	0	1	0	0	0	0	0	0	0	0	0	0
50	0	645.3	1	3.183041372	0.015335	8.29	0	0	0	1	0	0	0	0	0	0	0	0	0	0
51	0	638.49	1	3.132009892	1.0313	6.2	0	0	0	1	0	0	0	0	0	0	0	0	0	0
52	0	290.05	1	3.183870216	0.9929	8.26	0	0	0	1	0	0	0	0	0	0	0	0	0	0
53	0	19.53	1	3.224062352	0.024094	20.28	1	0	0	0	0	0	0	0	0	0	0	0	0	0
54	0	3206.04	1	3.289893312	0.023743	23.56	1	0	0	0	0	0	0	0	0	0	0	0	0	0
55	0	2126.19	1	3.350254903	0.024884	26.89	1	0	0	0	0	0	0	0	0	0	0	0	0	0
56	0	9.66	1	3.224460203	0.98273	20.27	1	0	0	0	0	0	0	0	0	0	0	0	0	0
57	1	2284.33	1	3.288774952	1.0032	23.59	1	0	0	0	0	0	0	0	0	0	0	0	0	0
58	0	1570.99	1	3.350254903	0.97136	26.89	1	0	0	0	0	0	0	0	0	0	0	0	0	0
59	0	11.69	1	3.224460203	0.014001	15.26	0	1	0	0	0	0	0	0	0	0	0	0	0	0
60	0	1969.89	1	3.284663565	0.019396	18.7	0	1	0	0	0	0	0	0	0	0	0	0	0	0
61	0	1710.39	1	3.347444926	0.020831	21.97	0	1	0	0	0	0	0	0	0	0	0	0	0	0
62	0	7.9	1	3.224062352	0.90081	15.27	0	1	0	0	0	0	0	0	0	0	0	0	0	0
63	0	1410.09	1	3.286534473	0.99885	18.64	0	1	0	0	0	0	0	0	0	0	0	0	0	0
64	0	1105.18	1	3.348148161	1.0118	21.95	0	1	0	0	0	0	0	0	0	0	0	0	0	0
65	0	18.61	1	3.224062352	0.017453	10.27	0	0	1	0	0	0	0	0	0	0	0	0	0	0
66	0	3658.58	1	3.294354286	0.010226	13.43	0	0	1	0	0	0	0	0	0	0	0	0	0	0
67	0	1591.23	1	3.357941873	0.01619	16.67	0	0	1	0	0	0	0	0	0	0	0	0	0	0
68	0	7.86	1	3.224460203	1.0372	10.26	0	0	1	0	0	0	0	0	0	0	0	0	0	0
69	0	1398.18	1	3.293240907	0.99033	13.46	0	0	1	0	0	0	0	0	0	0	0	0	0	0
70	0	741.45	1	3.352007137	0.97928	16.82	0	0	1	0	0	0	0	0	0	0	0	0	0	0
71	0	279.88	1	3.246880021	0.007379	6.69	0	0	0	1	0	0	0	0	0	0	0	0	0	0
72	0	1598.15	1	3.286908235	0.010861	9.15	0	0	0	1	0	0	0	0	0	0	0	0	0	0
73	0	1835.19	1	3.346389145	0.013901	12.01	0	0	0	1	0	0	0	0	0	0	0	0	0	0
74	0	156.31	1	3.250762014	1.1654	6.6	0	0	0	1	0	0	0	0	0	0	0	0	0	0
75	0	757.48	1	3.290265821	1.0804	9.14	0	0	0	1	0	0	0	0	0	0	0	0	0	0
76	0	828.31	1	3.346389145	1.0133	12	0	0	0	1	0	0	0	0	0	0	0	0	0	0
77	0	410.49	1	3.330059354	0.015281	6.17	0	0	0	0	1	0	0	0	0	0	0	0	0	0
78	0	184.62	1	3.371081758	0.017421	8.29	0	0	0	0	1	0	0	0	0	0	0	0	0	0
79	0	198.42	1	3.330774917	1.2164	6.19	0	0	0	0	1	0	0	0	0	0	0	0	0	0
80	0	88.41	1	3.371425223	1.2694	8.29	0	0	0	0	1	0	0	0	0	0	0	0	0	0
81	0	18.85	1	3.405521353	0.024889	25.28	1	0	0	0	0	0	0	0	0	0	0	0	0	0
82	1	3182.2	1	3.460723361	0.023917	28.57	1	0	0	0	0	0	0	0	0	0	0	0	0	0
83	1	2108.02	1	3.511843902	0.025106	31.89	1	0	0	0	0	0	0	0	0	0	0	0	0	0
84	0	9.63	1	3.405853193	0.98281	25.27	1	0	0	0	0	0	0	0	0	0	0	0	0	0
85	0	2275.15	1	3.459780706	1.002	28.59	1	0	0	0	0	0	0	0	0	0	0	0	0	0
86	0	1567.29	1	3.511843902	0.97191	31.89	1	0	0	0	0	0	0	0	0	0	0	0	0	0
87	0	11.66	1	3.405853193	0.013994	20.26	0	1	0	0	0	0	0	0	0	0	0	0	0	0
88	1	1955.94	1	3.456316681	0.019529	23.7	0	1	0	0	0	0	0	0	0	0	0	0	0	0
89	0	1697.4	1	3.5094537	0.020996	26.98	0	1	0	0	0	0	0	0	0	0	0	0	0	0
90	0	7.76	1	3.405521353	0.90074	20.27	0	1	0	0	0	0	0	0	0	0	0	0	0	0
91	0	1394.03	1	3.457892725	0.99884	23.64	0	1	0	0	0	0	0	0	0	0	0	0	0	0
92	0	1100.88	1	3.510051787	1.0115	26.95	0	1	0	0	0	0	0	0	0	0	0	0	0	0
93	0	18.81	1	3.405521353	0.017424	15.27	0	0	1	0	0	0	0	0	0	0	0	0	0	0
94	0	3607.6	1	3.464797963	0.010367	18.44	0	0	1	0	0	0	0	0	0	0	0	0	0	0
95	0	1574.53	1	3.518387649	0.016367	21.67	0	0	1	0	0	0	0	0	0	0	0	0	0	0
96	0	7.92	1	3.405853193	1.037	15.26	0	0	1	0	0	0	0	0	0	0	0	0	0	0
97	1	1380.62	1	3.463859143	0.98849	18.46	0	0	1	0	0	0	0	0	0	0	0	0	0	0
98	0	723.25	1	3.513632811	0.97439	21.83	0	0	1	0	0	0	0	0	0	0	0	0	0	0
99	0	3.75	1	3.405189403	0.00745	10.28	0	0	0	1	0	0	0	0	0	0	0	0	0	0
100	0	1819.56	1	3.453157121	0.01019	13.79	0	0	0	1	0	0	0	0	0	0	0	0	0	0
101	0	1805.46	1	3.5085559	0.014086	17	0	0	0	1	0	0	0	0	0	0	0	0	0	0
102	0	3.82	1	3.406184923	1.3214	10.25	0	0	0	1	0	0	0	0	0	0	0	0	0	0
103	0	899	1	3.455685567	1.096	13.72	0	0	0	1	0	0	0	0	0	0	0	0	0	0
104	0	814.78	1	3.5085559	1.0108	17.01	0	0	0	1	0	0	0	0	0	0	0	0	0	0
105	0	149.16	1	3.429784839	0.007797	6.55	0	0	0	0	1	0	0	0	0	0	0	0	0	0
106	0	528.45	1	3.467297183	0.012635	9.1	0	0	0	0	1	0	0	0	0	0	0	0	0	0
107	0	526.5	1	3.508256454	0.016448	12.02	0	0	0	0	1	0	0	0	0	0	0	0	0	0
108	0	55.68	1	3.42816383	1.1972	6.59	0	0	0	0	1	0	0	0	0	0	0	0	0	0
109	0	245.21	1	3.463232773	1.1926	9.12	0	0	0	0	1	0	0	0	0	0	0	0	0	0
110	0	250.71	1	3.508855256	1.2306	11.99	0	0	0	0	1	0	0	0	0	0	0	0	0	0
111	0	669.73	1	3.503453082	0.018611	6.14	0	0	0	0	0	1	0	0	0	0	0	0	0	0
112	0	226.05	1	3.531055369	0.020056	8.24	0	0	0	0	0	1	0	0	0	0	0	0	0	0
113	0	294.7	1	3.503453082	1.0165	6.14	0	0	0	0	0	1	0	0	0	0	0	0	0	0
114	0	102.48	1	3.529883723	0.99395	8.29	0	0	0	0	0	1	0	0	0	0	0	0	0	0
115	0	18.66	1	3.559055466	0.025078	30.28	1	0	0	0	0	0	0	0	0	0	0	0	0	0
116	0	3151.89	1	3.606584211	0.024163	33.57	1	0	0	0	0	0	0	0	0	0	0	0	0	0
117	0	2098.9	1	3.650917948	0.025056	36.9	1	0	0	0	0	0	0	0	0	0	0	0	0	0
118	0	9.6	1	3.559340083	0.98289	30.27	1	0	0	0	0	0	0	0	0	0	0	0	0	0
119	0	2265.52	1	3.605769547	1.002	33.59	1	0	0	0	0	0	0	0	0	0	0	0	0	0
120	0	1563.24	1	3.650917948	0.97164	36.89	1	0	0	0	0	0	0	0	0	0	0	0	0	0
121	0	11.63	1	3.559340083	0.013986	25.26	0	1	0	0	0	0	0	0	0	0	0	0	0	0
122	0	1930.91	1	3.602776755	0.019778	28.71	0	1	0	0	0	0	0	0	0	0	0	0	0	0
123	0	1686.54	1	3.648838405	0.021137	31.98	0	1	0	0	0	0	0	0	0	0	0	0	0	0
124	0	7.56	1	3.559055466	0.90776	25.27	0	1	0	0	0	0	0	0	0	0	0	0	0	0
125	1	1381.52	1	3.604138226	0.99783	28.65	0	1	0	0	0	0	0	0	0	0	0	0	0	0
126	0	1096.26	1	3.649358696	1.0093	31.95	0	1	0	0	0	0	0	0	0	0	0	0	0	0
127	0	18.6	1	3.559055466	0.017564	20.27	0	0	1	0	0	0	0	0	0	0	0	0	0	0
128	0	3573.17	1	3.610106773	0.010465	23.43	0	0	1	0	0	0	0	0	0	0	0	0	0	0
129	0	1552.43	1	3.656872658	0.015858	26.67	0	0	1	0	0	0	0	0	0	0	0	0	0	0
130	0	7.9	1	3.559340083	1.0371	20.26	0	0	1	0	0	0	0	0	0	0	0	0	0	0
131	0	1358.65	1	3.609294975	0.98672	23.45	0	0	1	0	0	0	0	0	0	0	0	0	0	0
132	0	713.69	1	3.652474772	0.97536	26.84	0	0	1	0	0	0	0	0	0	0	0	0	0	0
133	0	3.79	1	3.558770769	0.007581	15.28	0	0	0	1	0	0	0	0	0	0	0	0	0	0
134	0	1804.92	1	3.60004824	0.010269	18.79	0	0	0	1	0	0	0	0	0	0	0	0	0	0
135	1	1781.68	1	3.64805746	0.014277	22	0	0	0	1	0	0	0	0	0	0	0	0	0	0
136	0	3.85	1	3.559624618	1.3208	15.26	0	0	0	1	0	0	0	0	0	0	0	0	0	0
137	0	884.95	1	3.602504238	1.0978	18.72	0	0	0	1	0	0	0	0	0	0	0	0	0	0
138	0	802.46	1	3.64805746	1.0097	22.01	0	0	0	1	0	0	0	0	0	0	0	0	0	0
139	0	5.99	1	3.559909073	0	10.24	0	0	0	0	1	0	0	0	0	0	0	0	0	0
140	0	651.74	1	3.605497845	0.01204	13.59	0	0	0	0	1	0	0	0	0	0	0	0	0	0
141	0	512.82	1	3.647536491	0.015758	17	0	0	0	0	1	0	0	0	0	0	0	0	0	0
142	0	2.02	1	3.559340083	0.99604	10.26	0	0	0	0	1	0	0	0	0	0	0	0	0	0
143	0	290.17	1	3.603321566	1.1909	13.66	0	0	0	0	1	0	0	0	0	0	0	0	0	0
144	0	246.69	1	3.64805746	1.2306	17	0	0	0	0	1	0	0	0	0	0	0	0	0	0
145	0	274.47	1	3.578227184	0.005486	6.6	0	0	0	0	0	1	0	0	0	0	0	0	0	0
146	0	1011.8	1	3.614694556	0.01389	9.05	0	0	0	0	0	1	0	0	0	0	0	0	0	0
147	0	778.57	1	3.6519561	0.019832	11.85	0	0	0	0	0	1	0	0	0	0	0	0	0	0
148	0	131.91	1	3.578227184	1.0406	6.6	0	0	0	0	0	1	0	0	0	0	0	0	0	0
149	0	458.01	1	3.616308761	1.032	9.03	0	0	0	0	0	1	0	0	0	0	0	0	0	0
150	0	349.37	1	3.651437159	1.0129	11.87	0	0	0	0	0	1	0	0	0	0	0	0	0	0
151	0	813.89	1	3.642049867	0.009175	6.14	0	0	0	0	0	0	1	0	0	0	0	0	0	0
152	0	292.55	1	3.668166413	0.004368	8.22	0	0	0	0	0	0	1	0	0	0	0	0	0	0
153	0	335.46	1	3.638112337	1.0059	6.16	0	0	0	0	0	0	1	0	0	0	0	0	0	0
154	0	142.92	1	3.666378189	1.0198	8.29	0	0	0	0	0	0	1	0	0	0	0	0	0	0
155	0	18.77	1	3.692124184	0.025139	35.28	1	0	0	0	0	0	0	0	0	0	0	0	0	0
156	1	3119.7	1	3.73385282	0.024149	38.57	1	0	0	0	0	0	0	0	0	0	0	0	0	0
157	0	1450.32	1	3.766534699	0.02381	41.31	1	0	0	0	0	0	0	0	0	0	0	0	0	0
158	1	627.99	1	3.787819402	0.026138	43.24	1	0	0	0	0	0	0	0	0	0	0	0	0	0
159	0	9.46	1	3.692373343	0.98466	35.27	1	0	0	0	0	0	0	0	0	0	0	0	0	0
160	0	2249.63	1	3.733135545	1.0012	38.6	1	0	0	0	0	0	0	0	0	0	0	0	0	0
161	1	1077.41	1	3.76607195	0.97488	41.31	1	0	0	0	0	0	0	0	0	0	0	0	0	0
162	0	476.9	1	3.788272198	0.95832	43.22	1	0	0	0	0	0	0	0	0	0	0	0	0	0
163	0	11.59	1	3.692373343	0.013979	30.26	0	1	0	0	0	0	0	0	0	0	0	0	0	0
164	0	1925.07	1	3.730501129	0.019853	33.7	0	1	0	0	0	0	0	0	0	0	0	0	0	0
165	1	1672.89	1	3.771150447	0.021292	36.98	0	1	0	0	0	0	0	0	0	0	0	0	0	0
166	0	7.18	1	3.692124184	0.89573	30.27	0	1	0	0	0	0	0	0	0	0	0	0	0	0
167	1	1355.99	1	3.731459902	0.99697	33.65	0	1	0	0	0	0	0	0	0	0	0	0	0	0
168	0	1082.94	1	3.771610852	1.0111	36.95	0	1	0	0	0	0	0	0	0	0	0	0	0	0
169	0	18.4	1	3.692124184	0.017708	25.27	0	0	1	0	0	0	0	0	0	0	0	0	0	0
170	2	3516.36	1	3.736716784	0.010575	28.42	0	0	1	0	0	0	0	0	0	0	0	0	0	0
171	0	1529.04	1	3.778034365	0.016015	31.67	0	0	1	0	0	0	0	0	0	0	0	0	0	0
172	0	7.88	1	3.692373343	1.0371	25.26	0	0	1	0	0	0	0	0	0	0	0	0	0	0
173	0	1326.63	1	3.736001561	0.98698	28.44	0	0	1	0	0	0	0	0	0	0	0	0	0	0
174	0	695.58	1	3.774139298	0.97506	31.83	0	0	1	0	0	0	0	0	0	0	0	0	0	0
175	0	3.78	1	3.691874963	0.007541	20.28	0	0	0	1	0	0	0	0	0	0	0	0	0	0
176	0	1781.85	1	3.728100167	0.010398	23.79	0	0	0	1	0	0	0	0	0	0	0	0	0	0
177	1	1751.87	1	3.770459441	0.014523	26.99	0	0	0	1	0	0	0	0	0	0	0	0	0	0
178	0	3.53	1	3.69262244	1.2962	20.26	0	0	0	1	0	0	0	0	0	0	0	0	0	0
179	0	866	1	3.730021397	1.0936	23.71	0	0	0	1	0	0	0	0	0	0	0	0	0	0
180	0	773.46	1	3.770459441	1.0003	26.99	0	0	0	1	0	0	0	0	0	0	0	0	0	0
181	0	6.03	1	3.692871475	0	15.24	0	0	0	0	1	0	0	0	0	0	0	0	0	0
182	0	642.13	1	3.733374694	0.010689	18.59	0	0	0	0	1	0	0	0	0	0	0	0	0	0
183	0	495.98	1	3.770229	0.012385	22	0	0	0	0	1	0	0	0	0	0	0	0	0	0
184	0	2.04	1	3.692373343	0.99638	15.26	0	0	0	0	1	0	0	0	0	0	0	0	0	0
185	1	277.84	1	3.731220295	1.1962	18.66	0	0	0	0	1	0	0	0	0	0	0	0	0	0
186	0	229.04	1	3.770459441	1.2527	21.98	0	0	0	0	1	0	0	0	0	0	0	0	0	0
187	0	6.32	1	3.692124184	0	10.28	0	0	0	0	0	1	0	0	0	0	0	0	0	0
188	0	1258.74	1	3.734330717	0.011887	13.53	0	0	0	0	0	1	0	0	0	0	0	0	0	0
189	1	760.99	1	3.773909703	0.0194	16.85	0	0	0	0	0	1	0	0	0	0	0	0	0	0
190	0	3.12	1	3.692124184	1.2034	10.28	0	0	0	0	0	1	0	0	0	0	0	0	0	0
191	0	578.01	1	3.735285827	1.0306	13.5	0	0	0	0	0	1	0	0	0	0	0	0	0	0
192	0	333.7	1	3.773450356	1.0212	16.87	0	0	0	0	0	1	0	0	0	0	0	0	0	0
193	0	287.72	1	3.707946517	0.018819	6.65	0	0	0	0	0	0	1	0	0	0	0	0	0	0
194	0	1138.19	1	3.738621546	0.013765	9.07	0	0	0	0	0	0	1	0	0	0	0	0	0	0
195	0	958.18	1	3.773450356	0.007716	11.88	0	0	0	0	0	0	1	0	0	0	0	0	0	0
196	0	136.12	1	3.709906821	1.0492	6.56	0	0	0	0	0	0	1	0	0	0	0	0	0	0
197	0	470.71	1	3.740760076	1.0239	9.07	0	0	0	0	0	0	1	0	0	0	0	0	0	0
198	0	422.53	1	3.770920164	1.0131	11.99	0	0	0	0	0	0	1	0	0	0	0	0	0	0
199	0	1021.39	1	3.76514581	0.014433	6.16	0	0	0	0	0	0	0	1	0	0	0	0	0	0
200	0	366.94	1	3.787592927	0.018424	8.25	0	0	0	0	0	0	0	1	0	0	0	0	0	0
201	0	419.91	1	3.767228421	0.98881	6.15	0	0	0	0	0	0	0	1	0	0	0	0	0	0
202	0	136.34	1	3.788045826	0.96966	8.24	0	0	0	0	0	0	0	1	0	0	0	0	0	0
203	0	18.47	1	3.809547214	0.025475	40.28	1	0	0	0	0	0	0	0	0	0	0	0	0	0
204	0	630.85	1	3.825157072	0.024595	41.62	1	0	0	0	0	0	0	0	0	0	0	0	0	0
205	0	2313.51	1	3.851210866	0.023487	44	1	0	0	0	0	0	0	0	0	0	0	0	0	0
206	0	9.43	1	3.809768771	0.98475	40.27	1	0	0	0	0	0	0	0	0	0	0	0	0	0
207	0	443.42	1	3.824284091	1.0205	41.64	1	0	0	0	0	0	0	0	0	0	0	0	0	0
208	0	1692.35	1	3.850573043	0.99558	44.02	1	0	0	0	0	0	0	0	0	0	0	0	0	0
209	0	11.69	1	3.809768771	0.014001	35.26	0	1	0	0	0	0	0	0	0	0	0	0	0	0
210	1	1909.25	1	3.843744165	0.020012	38.7	0	1	0	0	0	0	0	0	0	0	0	0	0	0
211	0	1105.45	1	3.873282177	0.020405	41.34	0	1	0	0	0	0	0	0	0	0	0	0	0	0
212	0	527.61	1	3.894266284	0.022497	43.29	0	1	0	0	0	0	0	0	0	0	0	0	0	0
213	0	7.15	1	3.809768771	0.88902	35.28	0	1	0	0	0	0	0	0	0	0	0	0	0	0
214	0	1337.26	1	3.844600329	0.9994	38.66	0	1	0	0	0	0	0	0	0	0	0	0	0	0
215	0	724.43	1	3.873905683	1.0066	41.32	0	1	0	0	0	0	0	0	0	0	0	0	0	0
216	0	344.65	1	3.894469846	1.0199	43.27	0	1	0	0	0	0	0	0	0	0	0	0	0	0
217	0	18.34	1	3.809547214	0.017715	30.27	0	0	1	0	0	0	0	0	0	0	0	0	0	0
218	0	3417.5	1	3.849296176	0.010888	33.43	0	0	1	0	0	0	0	0	0	0	0	0	0	0
219	3	1477.62	1	3.886294857	0.016522	36.67	0	0	1	0	0	0	0	0	0	0	0	0	0	0
220	0	7.86	1	3.809768771	1.0372	30.26	0	0	1	0	0	0	0	0	0	0	0	0	0	0
221	0	1290.22	1	3.84887019	0.98656	33.45	0	0	1	0	0	0	0	0	0	0	0	0	0	0
222	2	675.9	1	3.882800147	0.97152	36.84	0	0	1	0	0	0	0	0	0	0	0	0	0	0
223	0	3.76	1	3.809325607	0.007496	25.28	0	0	0	1	0	0	0	0	0	0	0	0	0	0
224	1	1751.47	1	3.841600541	0.010576	28.79	0	0	0	1	0	0	0	0	0	0	0	0	0	0
225	2	1702.07	1	3.879499814	0.014376	31.99	0	0	0	1	0	0	0	0	0	0	0	0	0	0
226	0	3.52	1	3.80999028	1.2963	25.26	0	0	0	1	0	0	0	0	0	0	0	0	0	0
227	1	849.36	1	3.843530009	1.0903	28.71	0	0	0	1	0	0	0	0	0	0	0	0	0	0
228	0	752.72	1	3.879706404	0.99234	31.99	0	0	0	1	0	0	0	0	0	0	0	0	0	0
229	0	6.01	1	3.810211739	0	20.24	0	0	0	0	1	0	0	0	0	0	0	0	0	0
230	1	621.01	1	3.845883203	0.01104	23.57	0	0	0	0	1	0	0	0	0	0	0	0	0	0
231	1	475.84	1	3.879499814	0.012913	26.99	0	0	0	0	1	0	0	0	0	0	0	0	0	0
232	0	2.03	1	3.809768771	0.99626	20.26	0	0	0	0	1	0	0	0	0	0	0	0	0	0
233	1	266.5	1	3.844600329	1.1971	23.66	0	0	0	0	1	0	0	0	0	0	0	0	0	0
234	0	221.72	1	3.879912952	1.2499	26.97	0	0	0	0	1	0	0	0	0	0	0	0	0	0
235	0	6.39	1	3.809547214	0	15.28	0	0	0	0	0	1	0	0	0	0	0	0	0	0
236	0	1235.33	1	3.847377812	0.011522	18.53	0	0	0	0	0	1	0	0	0	0	0	0	0	0
237	1	731.43	1	3.882800147	0.020189	21.84	0	0	0	0	0	1	0	0	0	0	0	0	0	0
238	0	3.15	1	3.809547214	1.2035	15.28	0	0	0	0	0	1	0	0	0	0	0	0	0	0
239	0	561.93	1	3.848017675	1.0206	18.49	0	0	0	0	0	1	0	0	0	0	0	0	0	0
240	1	322.53	1	3.881769962	1.012	21.88	0	0	0	0	0	1	0	0	0	0	0	0	0	0
241	0	5.28	1	3.809547214	0.027043	10.27	0	0	0	0	0	0	1	0	0	0	0	0	0	0
242	1	1381.07	1	3.845883203	0.015186	13.61	0	0	0	0	0	0	1	0	0	0	0	0	0	0
243	0	941.57	1	3.881976084	0.007842	16.87	0	0	0	0	0	0	1	0	0	0	0	0	0	0
244	0	3.77	1	3.809547214	0.96149	10.27	0	0	0	0	0	0	1	0	0	0	0	0	0	0
245	0	586.62	1	3.846951009	1.0239	13.54	0	0	0	0	0	0	1	0	0	0	0	0	0	0
246	0	412.03	1	3.879912952	1.0032	16.99	0	0	0	0	0	0	1	0	0	0	0	0	0	0
247	1	362.58	1	3.824065727	0.013921	6.61	0	0	0	0	0	0	0	1	0	0	0	0	0	0
248	0	1426.05	1	3.851210866	0.013257	9.06	0	0	0	0	0	0	0	1	0	0	0	0	0	0
249	1	1208.27	1	3.881769962	0.015755	11.9	0	0	0	0	0	0	0	1	0	0	0	0	0	0
250	0	172.34	1	3.824938899	0.96086	6.59	0	0	0	0	0	0	0	1	0	0	0	0	0	0
251	0	633.17	1	3.853121898	0.97956	9.04	0	0	0	0	0	0	0	1	0	0	0	0	0	0
252	0	478.52	1	3.882800147	0.98179	11.84	0	0	0	0	0	0	0	1	0	0	0	0	0	0
253	1	1190.23	1	3.874736421	0.018921	6.16	0	0	0	0	0	0	0	0	1	0	0	0	0	0
254	0	422.04	1	3.895487037	0.018109	8.23	0	0	0	0	0	0	0	0	1	0	0	0	0	0
255	1	524.63	1	3.874113432	0.9829	6.17	0	0	0	0	0	0	0	0	1	0	0	0	0	0
256	0	189.88	1	3.895487037	0.93246	8.22	0	0	0	0	0	0	0	0	1	0	0	0	0	0
257	0	12.39	1	3.914619631	0.026198	45.27	1	0	0	0	0	0	0	0	0	0	0	0	0	0
258	0	7.04	1	3.914619631	1.0337	45.27	1	0	0	0	0	0	0	0	0	0	0	0	0	0
259	0	11.66	1	3.914819093	0.013994	40.26	0	1	0	0	0	0	0	0	0	0	0	0	0	0
260	0	307.17	1	3.928486731	0.021337	41.64	0	1	0	0	0	0	0	0	0	0	0	0	0	0
261	0	1451.87	1	3.948162052	0.020603	44.04	0	1	0	0	0	0	0	0	0	0	0	0	0	0
262	0	7.13	1	3.914819093	0.88892	40.28	0	1	0	0	0	0	0	0	0	0	0	0	0	0
263	0	237.28	1	3.927896355	0.99844	41.66	0	1	0	0	0	0	0	0	0	0	0	0	0	0
264	2	1018.9	1	3.94951145	1.0023	44.04	0	1	0	0	0	0	0	0	0	0	0	0	0	0
265	0	18.23	1	3.914619631	0.017981	35.27	0	0	1	0	0	0	0	0	0	0	0	0	0	0
266	0	3302.5	1	3.950474192	0.011067	38.43	0	0	1	0	0	0	0	0	0	0	0	0	0	0
267	0	1120.48	1	3.981922133	0.01413	41.24	0	0	1	0	0	0	0	0	0	0	0	0	0	0
268	0	306.66	1	3.991942629	0.023774	43.24	0	0	1	0	0	0	0	0	0	0	0	0	0	0
269	0	7.92	1	3.914819093	1.037	35.26	0	0	1	0	0	0	0	0	0	0	0	0	0	0
270	0	1258.91	1	3.950281718	0.98549	38.45	0	0	1	0	0	0	0	0	0	0	0	0	0	0
271	0	469.43	1	3.976499025	0.97612	41.25	0	0	1	0	0	0	0	0	0	0	0	0	0	0
272	1	187.75	1	3.991203803	0.98103	43.29	0	0	1	0	0	0	0	0	0	0	0	0	0	0
273	0	3.53	1	3.914619631	0.007913	30.28	0	0	0	1	0	0	0	0	0	0	0	0	0	0
274	0	1702.14	1	3.943521672	0.010621	33.79	0	0	0	1	0	0	0	0	0	0	0	0	0	0
275	1	1649.23	1	3.977810746	0.014488	36.98	0	0	0	1	0	0	0	0	0	0	0	0	0	0
276	0	3.51	1	3.915018514	1.2964	30.26	0	0	0	1	0	0	0	0	0	0	0	0	0	0
277	0	828.22	1	3.945070859	1.0858	33.71	0	0	0	1	0	0	0	0	0	0	0	0	0	0
278	0	734.22	1	3.977810746	0.99033	37	0	0	0	1	0	0	0	0	0	0	0	0	0	0
279	0	5.39	1	3.915217896	0	25.24	0	0	0	0	1	0	0	0	0	0	0	0	0	0
280	1	593.3	1	3.947390149	0.011552	28.59	0	0	0	0	1	0	0	0	0	0	0	0	0	0
281	1	454.71	1	3.977623463	0.013517	32	0	0	0	0	1	0	0	0	0	0	0	0	0	0
282	0	2.03	1	3.914819093	0.99615	25.26	0	0	0	0	1	0	0	0	0	0	0	0	0	0
283	1	257.42	1	3.945844554	1.2036	28.66	0	0	0	0	1	0	0	0	0	0	0	0	0	0
284	0	210.68	1	3.978372386	1.2503	31.97	0	0	0	0	1	0	0	0	0	0	0	0	0	0
285	0	6.37	1	3.914619631	0	20.28	0	0	0	0	0	1	0	0	0	0	0	0	0	0
286	0	1199.83	1	3.948740588	0.011643	23.52	0	0	0	0	0	1	0	0	0	0	0	0	0	0
287	0	701.06	1	3.980802521	0.020621	26.84	0	0	0	0	0	1	0	0	0	0	0	0	0	0
288	0	3.14	1	3.914619631	1.2034	20.28	0	0	0	0	0	1	0	0	0	0	0	0	0	0
289	0	540.02	1	3.94951145	1.0067	23.48	0	0	0	0	0	1	0	0	0	0	0	0	0	0
290	0	309.55	1	3.979868552	1.0069	26.88	0	0	0	0	0	1	0	0	0	0	0	0	0	0
291	0	5.34	1	3.914619631	0.027063	15.27	0	0	0	0	0	0	1	0	0	0	0	0	0	0
292	0	1353.56	1	3.947390149	0.014691	18.6	0	0	0	0	0	0	1	0	0	0	0	0	0	0
293	2	914.73	1	3.980055416	0.007488	21.87	0	0	0	0	0	0	1	0	0	0	0	0	0	0
294	0	3.74	1	3.914819093	0.95747	15.27	0	0	0	0	0	0	1	0	0	0	0	0	0	0
295	2	566.24	1	3.948354935	1.0221	18.53	0	0	0	0	0	0	1	0	0	0	0	0	0	0
296	2	392.79	1	3.977810746	1.0057	21.99	0	0	0	0	0	0	1	0	0	0	0	0	0	0
297	0	7.7	1	3.914619631	0.015091	10.28	0	0	0	0	0	0	0	1	0	0	0	0	0	0
298	3	1706.27	1	3.947390149	0.013987	13.59	0	0	0	0	0	0	0	1	0	0	0	0	0	0
299	0	1159.71	1	3.979681654	0.015814	16.89	0	0	0	0	0	0	0	1	0	0	0	0	0	0
300	0	4.43	1	3.91442013	0.96452	10.27	0	0	0	0	0	0	0	1	0	0	0	0	0	0
301	1	774.48	1	3.948354935	0.98186	13.51	0	0	0	0	0	0	0	1	0	0	0	0	0	0
302	3	453.54	1	3.980615797	0.98132	16.83	0	0	0	0	0	0	0	1	0	0	0	0	0	0
303	0	425.54	1	3.928093186	0.022366	6.59	0	0	0	0	0	0	0	0	1	0	0	0	0	0
304	2	1649.48	1	3.952204795	0.020198	9.05	0	0	0	0	0	0	0	0	1	0	0	0	0	0
305	1	1351.16	1	3.980055416	0.018795	11.87	0	0	0	0	0	0	0	0	1	0	0	0	0	0
306	0	168.23	1	3.927896355	1.0399	6.61	0	0	0	0	0	0	0	0	1	0	0	0	0	0
307	2	700.4	1	3.950859029	1.0078	9.07	0	0	0	0	0	0	0	0	1	0	0	0	0	0
308	1	608.52	1	3.979681654	0.95916	11.88	0	0	0	0	0	0	0	0	1	0	0	0	0	0
309	2	1413.22	1	3.972553505	0.011876	6.17	0	0	0	0	0	0	0	0	0	1	0	0	0	0
310	0	532.6	1	3.991573284	0.016535	8.26	0	0	0	0	0	0	0	0	0	1	0	0	0	0
311	0	607.37	1	3.971800209	1.0306	6.17	0	0	0	0	0	0	0	0	0	1	0	0	0	0
312	0	237.8	1	3.991203803	1.0283	8.28	0	0	0	0	0	0	0	0	0	1	0	0	0	0
313	0	7.23	1	4.010056746	0.011849	45.26	0	1	0	0	0	0	0	0	0	0	0	0	0	0
314	0	4.58	1	4.009694033	0.92918	45.28	0	1	0	0	0	0	0	0	0	0	0	0	0	0
315	0	16.93	1	4.009694033	0.019297	40.27	0	0	1	0	0	0	0	0	0	0	0	0	0	0
316	0	746.76	1	4.021594642	0.010915	41.66	0	0	1	0	0	0	0	0	0	0	0	0	0	0
317	4	2284.31	1	4.0476023	0.011336	43.9	0	0	1	0	0	0	0	0	0	0	0	0	0	0
318	0	7.77	1	4.009875406	1.0411	40.26	0	0	1	0	0	0	0	0	0	0	0	0	0	0
319	0	297.62	1	4.021953065	0.99364	41.64	0	0	1	0	0	0	0	0	0	0	0	0	0	0
320	2	878.55	1	4.0476023	0.98658	43.94	0	0	1	0	0	0	0	0	0	0	0	0	0	0
321	0	3.57	1	4.009694033	0.008056	35.28	0	0	0	1	0	0	0	0	0	0	0	0	0	0
322	2	1639.42	1	4.036008985	0.010784	38.79	0	0	0	1	0	0	0	0	0	0	0	0	0	0
323	1	1042.11	1	4.061132428	0.013031	41.33	0	0	0	1	0	0	0	0	0	0	0	0	0	0
324	1	516.89	1	4.079569277	0.014447	43.27	0	0	0	1	0	0	0	0	0	0	0	0	0	0
325	0	3.54	1	4.010056746	1.2959	35.26	0	0	0	1	0	0	0	0	0	0	0	0	0	0
326	0	798.8	1	4.037421415	1.0844	38.71	0	0	0	1	0	0	0	0	0	0	0	0	0	0
327	0	469.44	1	4.060270582	1.011	41.34	0	0	0	1	0	0	0	0	0	0	0	0	0	0
328	0	244.97	1	4.079907514	0.95807	43.26	0	0	0	1	0	0	0	0	0	0	0	0	0	0
329	0	4.7	1	4.010238053	0	30.24	0	0	0	0	1	0	0	0	0	0	0	0	0	0
330	0	558.12	1	4.039536326	0.01229	33.59	0	0	0	0	1	0	0	0	0	0	0	0	0	0
331	0	442.06	1	4.066973365	0.013891	37.01	0	0	0	0	1	0	0	0	0	0	0	0	0	0
332	0	1.86	1	4.010056746	0.9868	30.26	0	0	0	0	1	0	0	0	0	0	0	0	0	0
333	0	248.4	1	4.038303171	1.2108	33.68	0	0	0	0	1	0	0	0	0	0	0	0	0	0
334	0	208.86	1	4.067829457	1.2476	36.96	0	0	0	0	1	0	0	0	0	0	0	0	0	0
335	0	5.97	1	4.009694033	0	25.27	0	0	0	0	0	1	0	0	0	0	0	0	0	0
336	4	1139.82	1	4.040592106	0.01144	28.51	0	0	0	0	0	1	0	0	0	0	0	0	0	0
337	1	663.91	1	4.06988109	0.021781	31.83	0	0	0	0	0	1	0	0	0	0	0	0	0	0
338	0	2.9	1	4.009694033	1.156	25.27	0	0	0	0	0	1	0	0	0	0	0	0	0	0
339	0	522.92	1	4.041471073	1.0065	28.48	0	0	0	0	0	1	0	0	0	0	0	0	0	0
340	1	294.12	1	4.069368576	1.0113	31.87	0	0	0	0	0	1	0	0	0	0	0	0	0	0
341	0	5.03	1	4.009694033	0.028638	20.27	0	0	0	0	0	0	1	0	0	0	0	0	0	0
342	1	1285.25	1	4.039360254	0.013087	23.58	0	0	0	0	0	0	1	0	0	0	0	0	0	0
343	3	844.98	1	4.06919768	0.00655	26.87	0	0	0	0	0	0	1	0	0	0	0	0	0	0
344	0	3.72	1	4.009875406	0.95724	20.27	0	0	0	0	0	0	1	0	0	0	0	0	0	0
345	0	536.55	1	4.040767961	1.0319	23.53	0	0	0	0	0	0	1	0	0	0	0	0	0	0
346	0	377.96	1	4.06731589	1.0118	27.01	0	0	0	0	0	0	1	0	0	0	0	0	0	0
347	0	6.99	1	4.009694033	0.016704	15.28	0	0	0	0	0	0	0	1	0	0	0	0	0	0
348	4	1622.29	1	4.039360254	0.013275	18.59	0	0	0	0	0	0	0	1	0	0	0	0	0	0
349	4	1096.54	1	4.068855799	0.015597	21.89	0	0	0	0	0	0	0	1	0	0	0	0	0	0
350	0	4.09	1	4.009694033	1.009	15.28	0	0	0	0	0	0	0	1	0	0	0	0	0	0
351	1	719.32	1	4.040240303	0.98176	18.51	0	0	0	0	0	0	0	1	0	0	0	0	0	0
352	1	423.6	1	4.06988109	0.97485	21.85	0	0	0	0	0	0	0	1	0	0	0	0	0	0
353	0	11.61	1	4.009694033	0.035558	10.27	0	0	0	0	0	0	0	0	1	0	0	0	0	0
354	3	1925.84	1	4.039536326	0.020577	13.57	0	0	0	0	0	0	0	0	1	0	0	0	0	0
355	3	1247.96	1	4.06919768	0.018111	16.86	0	0	0	0	0	0	0	0	1	0	0	0	0	0
356	0	4.84	1	4.009694033	1.0051	10.28	0	0	0	0	0	0	0	0	1	0	0	0	0	0
357	1	795.82	1	4.038479429	1.0116	13.63	0	0	0	0	0	0	0	0	1	0	0	0	0	0
358	1	574.21	1	4.068855799	0.94799	16.87	0	0	0	0	0	0	0	0	1	0	0	0	0	0
359	1	426.88	1	4.02123609	0.01769	6.63	0	0	0	0	0	0	0	0	0	1	0	0	0	0
360	4	1821.82	1	4.04217369	0.012799	9.06	0	0	0	0	0	0	0	0	0	1	0	0	0	0
361	9	1624.29	1	4.068513802	0.013294	11.89	0	0	0	0	0	0	0	0	0	1	0	0	0	0
362	1	183.19	1	4.021773869	1.053	6.61	0	0	0	0	0	0	0	0	0	1	0	0	0	0
363	3	765.5	1	4.04217369	1.0435	9.07	0	0	0	0	0	0	0	0	0	1	0	0	0	0
364	3	706.39	1	4.067829457	1.0295	11.93	0	0	0	0	0	0	0	0	0	1	0	0	0	0
365	3	1113.52	1	4.060270582	0.0184	6.17	0	0	0	0	0	0	0	0	0	0	1	0	0	0
366	1	460.02	1	4.079907514	0.024141	8.26	0	0	0	0	0	0	0	0	0	0	1	0	0	0
367	2	524.81	1	4.061304708	1.0201	6.18	0	0	0	0	0	0	0	0	0	0	1	0	0	0
368	3	205.8	1	4.079400115	0.98392	8.29	0	0	0	0	0	0	0	0	0	0	1	0	0	0
369	0	10.52	1	4.096508885	0.004685	45.28	0	0	1	0	0	0	0	0	0	0	0	0	0	0
370	0	4.83	1	4.096675178	1.0302	45.27	0	0	1	0	0	0	0	0	0	0	0	0	0	0
371	0	3.2	1	4.096342565	0.008896	40.28	0	0	0	1	0	0	0	0	0	0	0	0	0	0
372	0	227.66	1	4.105943698	0.007725	41.72	0	0	0	1	0	0	0	0	0	0	0	0	0	0
373	1	1230.16	1	4.122283931	0.011952	44.05	0	0	0	1	0	0	0	0	0	0	0	0	0	0
374	0	3.53	1	4.096841442	1.2962	40.26	0	0	0	1	0	0	0	0	0	0	0	0	0	0
375	0	130.3	1	4.108247467	1.1535	41.62	0	0	0	1	0	0	0	0	0	0	0	0	0	0
376	0	586.98	1	4.124550404	1.0748	44.07	0	0	0	1	0	0	0	0	0	0	0	0	0	0
377	0	4.34	1	4.09700768	0	35.25	0	0	0	0	1	0	0	0	0	0	0	0	0	0
378	1	530.96	1	4.123579687	0.012213	38.59	0	0	0	0	1	0	0	0	0	0	0	0	0	0
379	0	268.45	1	4.143134726	0.012054	41.33	0	0	0	0	1	0	0	0	0	0	0	0	0	0
380	0	139.62	1	4.160444364	0.012486	43.29	0	0	0	0	1	0	0	0	0	0	0	0	0	0
381	0	1.87	1	4.096841442	0.98713	35.26	0	0	0	0	1	0	0	0	0	0	0	0	0	0
382	1	243.11	1	4.122608027	1.2101	38.67	0	0	0	0	1	0	0	0	0	0	0	0	0	0
383	0	133.49	1	4.144245221	1.2355	41.33	0	0	0	0	1	0	0	0	0	0	0	0	0	0
384	0	63.76	1	4.160912273	1.2991	43.26	0	0	0	0	1	0	0	0	0	0	0	0	0	0
385	0	5.56	1	4.096675178	0	30.27	0	0	0	0	0	1	0	0	0	0	0	0	0	0
386	2	1052.05	1	4.124712099	0.012405	33.51	0	0	0	0	0	1	0	0	0	0	0	0	0	0
387	0	601.81	1	4.151669629	0.024009	36.84	0	0	0	0	0	1	0	0	0	0	0	0	0	0
388	0	2.69	1	4.096508885	1.1966	30.27	0	0	0	0	0	1	0	0	0	0	0	0	0	0
389	2	500.03	1	4.125843229	1.0164	33.48	0	0	0	0	0	1	0	0	0	0	0	0	0	0
390	1	274.57	1	4.151512235	1.0042	36.87	0	0	0	0	0	1	0	0	0	0	0	0	0	0
391	0	5.01	1	4.096508885	0.028634	25.27	0	0	0	0	0	0	1	0	0	0	0	0	0	0
392	3	1166.82	1	4.12341781	0.013968	28.57	0	0	0	0	0	0	1	0	0	0	0	0	0	0
393	2	777.41	1	4.150882413	0.007123	31.89	0	0	0	0	0	0	1	0	0	0	0	0	0	0
394	0	3.36	1	4.096508885	0.99422	25.27	0	0	0	0	0	0	1	0	0	0	0	0	0	0
395	0	516.78	1	4.124712099	1.0314	28.53	0	0	0	0	0	0	1	0	0	0	0	0	0	0
396	1	363.48	1	4.149148354	1.0136	31.99	0	0	0	0	0	0	1	0	0	0	0	0	0	0
397	0	6.41	1	4.096508885	0	20.29	0	0	0	0	0	0	0	1	0	0	0	0	0	0
398	4	1478.1	1	4.12341781	0.011658	23.58	0	0	0	0	0	0	0	1	0	0	0	0	0	0
399	3	1004.3	1	4.150724896	0.014524	26.89	0	0	0	0	0	0	0	1	0	0	0	0	0	0
400	0	4.07	1	4.096508885	1.0091	20.28	0	0	0	0	0	0	0	1	0	0	0	0	0	0
401	1	654.92	1	4.124226937	0.98873	23.51	0	0	0	0	0	0	0	1	0	0	0	0	0	0
402	3	383.03	1	4.151197374	0.98396	26.83	0	0	0	0	0	0	0	1	0	0	0	0	0	0
403	0	10.55	1	4.096342565	0.03944	15.28	0	0	0	0	0	0	0	0	1	0	0	0	0	0
404	7	1765.61	1	4.123903364	0.019344	18.57	0	0	0	0	0	0	0	0	1	0	0	0	0	0
405	6	1126.24	1	4.151039906	0.017952	21.87	0	0	0	0	0	0	0	0	1	0	0	0	0	0
406	0	4.72	1	4.096508885	1.0048	15.27	0	0	0	0	0	0	0	0	1	0	0	0	0	0
407	2	737.44	1	4.122932019	1.0082	18.61	0	0	0	0	0	0	0	0	1	0	0	0	0	0
408	2	515.96	1	4.150882413	0.9377	21.89	0	0	0	0	0	0	0	0	1	0	0	0	0	0
409	0	8.9	1	4.096675178	0.017477	10.25	0	0	0	0	0	0	0	0	0	1	0	0	0	0
410	4	1986.18	1	4.122608027	0.014074	13.64	0	0	0	0	0	0	0	0	0	1	0	0	0	0
411	5	1450.14	1	4.150567353	0.01394	16.89	0	0	0	0	0	0	0	0	0	1	0	0	0	0
412	0	6.44	1	4.096841442	1.1622	10.26	0	0	0	0	0	0	0	0	0	1	0	0	0	0
413	5	836.49	1	4.122770036	1.0467	13.61	0	0	0	0	0	0	0	0	0	1	0	0	0	0
414	1	630.7	1	4.149779269	1.032	16.96	0	0	0	0	0	0	0	0	0	1	0	0	0	0
415	0	301.29	1	4.107425302	0.018322	6.61	0	0	0	0	0	0	0	0	0	0	1	0	0	0
416	3	1298.82	1	4.12552018	0.015966	9.1	0	0	0	0	0	0	0	0	0	0	1	0	0	0
417	5	1257.26	1	4.149463861	0.019852	11.95	0	0	0	0	0	0	0	0	0	0	1	0	0	0
418	0	135.15	1	4.106931678	1.0313	6.64	0	0	0	0	0	0	0	0	0	0	1	0	0	0
419	3	623.58	1	4.125681718	1.0312	9.07	0	0	0	0	0	0	0	0	0	0	1	0	0	0
420	2	563.24	1	4.149936936	1.0012	11.89	0	0	0	0	0	0	0	0	0	0	1	0	0	0
421	4	858.81	1	4.142181892	0.015522	6.17	0	0	0	0	0	0	0	0	0	0	0	1	0	0
422	0	347.82	1	4.160912273	0.009287	8.25	0	0	0	0	0	0	0	0	0	0	0	1	0	0
423	2	393.88	1	4.142499604	1.0726	6.17	0	0	0	0	0	0	0	0	0	0	0	1	0	0
424	2	162.8	1	4.160600358	1.0826	8.28	0	0	0	0	0	0	0	0	0	0	0	1	0	0
425	0	2.47	1	4.176231722	0	45.28	0	0	0	1	0	0	0	0	0	0	0	0	0	0
426	0	3.23	1	4.176692304	1.2422	45.26	0	0	0	1	0	0	0	0	0	0	0	0	0	0
427	0	3.22	1	4.176692304	0	40.26	0	0	0	0	1	0	0	0	0	0	0	0	0	0
428	0	101.73	1	4.187531277	0.011412	41.61	0	0	0	0	1	0	0	0	0	0	0	0	0	0
429	2	365.35	1	4.204543355	0.011908	44.02	0	0	0	0	1	0	0	0	0	0	0	0	0	0
430	0	1.87	1	4.176692304	0.98702	40.26	0	0	0	0	1	0	0	0	0	0	0	0	0	0
431	1	40.81	1	4.187834905	1.2137	41.61	0	0	0	0	1	0	0	0	0	0	0	0	0	0
432	1	166.3	1	4.203049479	1.2219	44	0	0	0	0	1	0	0	0	0	0	0	0	0	0
433	0	5.61	1	4.1765388	0	35.27	0	0	0	0	0	1	0	0	0	0	0	0	0	0
434	1	949.57	1	4.202152082	0.01374	38.51	0	0	0	0	0	1	0	0	0	0	0	0	0	0
435	1	407.73	1	4.223470431	0.024304	41.3	0	0	0	0	0	1	0	0	0	0	0	0	0	0
436	0	161.76	1	4.236422661	0.028087	43.23	0	0	0	0	0	1	0	0	0	0	0	0	0	0
437	0	2.72	1	4.176385273	1.1968	35.27	0	0	0	0	0	1	0	0	0	0	0	0	0	0
438	1	474.01	1	4.203497876	1.0101	38.45	0	0	0	0	0	1	0	0	0	0	0	0	0	0
439	1	174.57	1	4.223470431	0.99665	41.27	0	0	0	0	0	1	0	0	0	0	0	0	0	0
440	0	71.53	1	4.235699438	0.99481	43.29	0	0	0	0	0	1	0	0	0	0	0	0	0	0
441	0	4.13	1	4.1765388	0.030137	30.27	0	0	0	0	0	0	1	0	0	0	0	0	0	0
442	2	1015.37	1	4.200954297	0.013734	33.58	0	0	0	0	0	0	1	0	0	0	0	0	0	0
443	2	688.15	1	4.226249633	0.006665	36.91	0	0	0	0	0	0	1	0	0	0	0	0	0	0
444	0	3.34	1	4.176385273	0.99126	30.27	0	0	0	0	0	0	1	0	0	0	0	0	0	0
445	1	470.13	1	4.202002437	1.0203	33.5	0	0	0	0	0	0	1	0	0	0	0	0	0	0
446	3	320.56	1	4.224787858	1.0218	36.97	0	0	0	0	0	0	1	0	0	0	0	0	0	0
447	0	6.27	1	4.176385273	0	25.28	0	0	0	0	0	0	0	1	0	0	0	0	0	0
448	4	1307.68	1	4.201253878	0.01227	28.59	0	0	0	0	0	0	0	1	0	0	0	0	0	0
449	6	876.4	1	4.226249633	0.016338	31.89	0	0	0	0	0	0	0	1	0	0	0	0	0	0
450	0	3.44	1	4.176385273	1.09	25.28	0	0	0	0	0	0	0	1	0	0	0	0	0	0
451	4	559.91	1	4.201553369	1.0096	28.5	0	0	0	0	0	0	0	1	0	0	0	0	0	0
452	1	322.32	1	4.227271606	0.9809	31.83	0	0	0	0	0	0	0	1	0	0	0	0	0	0
453	0	9.91	1	4.176231722	0.041899	20.28	0	0	0	0	0	0	0	0	1	0	0	0	0	0
454	8	1541.55	1	4.201253878	0.020616	23.54	0	0	0	0	0	0	0	0	1	0	0	0	0	0
455	3	974.58	1	4.226541732	0.019433	26.86	0	0	0	0	0	0	0	0	1	0	0	0	0	0
456	0	4.11	1	4.176385273	1.0069	20.28	0	0	0	0	0	0	0	0	1	0	0	0	0	0
457	2	649.11	1	4.200804473	1.0171	23.62	0	0	0	0	0	0	0	0	1	0	0	0	0	0
458	1	457.27	1	4.226395693	0.93672	26.89	0	0	0	0	0	0	0	0	1	0	0	0	0	0
459	0	8.37	1	4.176692304	0.018681	15.26	0	0	0	0	0	0	0	0	0	1	0	0	0	0
460	4	1750.63	1	4.200504758	0.015017	18.62	0	0	0	0	0	0	0	0	0	1	0	0	0	0
461	2	1221.49	1	4.226103552	0.01366	21.88	0	0	0	0	0	0	0	0	0	1	0	0	0	0
462	0	6.32	1	4.176692304	1.1655	15.25	0	0	0	0	0	0	0	0	0	1	0	0	0	0
463	3	723.63	1	4.200654627	1.0589	18.62	0	0	0	0	0	0	0	0	0	1	0	0	0	0
464	3	551.94	1	4.225226615	1.0323	21.93	0	0	0	0	0	0	0	0	0	1	0	0	0	0
465	0	5.75	1	4.1765388	0.0245	10.26	0	0	0	0	0	0	0	0	0	0	1	0	0	0
466	7	1361.34	1	4.199905058	0.01719	13.64	0	0	0	0	0	0	0	0	0	0	1	0	0	0
467	4	1028.51	1	4.225080384	0.018122	16.93	0	0	0	0	0	0	0	0	0	0	1	0	0	0
468	0	3.32	1	4.1765388	1.0478	10.25	0	0	0	0	0	0	0	0	0	0	1	0	0	0
469	2	647.07	1	4.200354867	1.0448	13.63	0	0	0	0	0	0	0	0	0	0	1	0	0	0
470	0	465.89	1	4.226103552	1.0132	16.89	0	0	0	0	0	0	0	0	0	0	1	0	0	0
471	1	206.18	1	4.186163807	0.031794	6.59	0	0	0	0	0	0	0	0	0	0	0	1	0	0
472	5	910.99	1	4.202152082	0.01821	9.1	0	0	0	0	0	0	0	0	0	0	0	1	0	0
473	6	899.01	1	4.224934132	0.012101	11.94	0	0	0	0	0	0	0	0	0	0	0	1	0	0
474	1	99.89	1	4.186619838	1.0482	6.61	0	0	0	0	0	0	0	0	0	0	0	1	0	0
475	3	429.38	1	4.202451304	1.0597	9.08	0	0	0	0	0	0	0	0	0	0	0	1	0	0
476	2	396.11	1	4.224641563	1.0829	11.93	0	0	0	0	0	0	0	0	0	0	0	1	0	0
477	2	546.25	1	4.219213544	0.013002	6.16	0	0	0	0	0	0	0	0	0	0	0	0	1	0
478	0	209.87	1	4.235844124	0.008972	8.25	0	0	0	0	0	0	0	0	0	0	0	0	1	0
479	2	263.72	1	4.220095768	1.0294	6.16	0	0	0	0	0	0	0	0	0	0	0	0	1	0
480	1	101.12	1	4.235844124	0.97676	8.26	0	0	0	0	0	0	0	0	0	0	0	0	1	0
481	0	2.41	1	4.250635807	0	45.26	0	0	0	0	1	0	0	0	0	0	0	0	0	0
482	0	0.42	1	4.249922794	0.85469	45.29	0	0	0	0	1	0	0	0	0	0	0	0	0	0
483	0	5.25	1	4.250493245	0	40.27	0	0	0	0	0	1	0	0	0	0	0	0	0	0
484	1	179.7	1	4.26028264	0.006027	41.62	0	0	0	0	0	1	0	0	0	0	0	0	0	0
485	5	610.54	1	4.276804998	0.017493	43.96	0	0	0	0	0	1	0	0	0	0	0	0	0	0
486	0	2.54	1	4.250493245	1.1502	40.27	0	0	0	0	0	1	0	0	0	0	0	0	0	0
487	0	105.6	1	4.260000234	1.0013	41.61	0	0	0	0	0	1	0	0	0	0	0	0	0	0
488	0	295.08	1	4.280270726	0.99569	43.95	0	0	0	0	0	1	0	0	0	0	0	0	0	0
489	0	2.74	1	4.250493245	0	35.27	0	0	0	0	0	0	1	0	0	0	0	0	0	0
490	5	864.53	1	4.27290907	0.012103	38.59	0	0	0	0	0	0	1	0	0	0	0	0	0	0
491	1	406.83	1	4.291965156	0.009177	41.31	0	0	0	0	0	0	1	0	0	0	0	0	0	0
492	0	190.98	1	4.306090069	0.002372	43.24	0	0	0	0	0	0	1	0	0	0	0	0	0	0
493	0	2.54	1	4.250350663	0.84846	35.28	0	0	0	0	0	0	1	0	0	0	0	0	0	0
494	3	394.14	1	4.274441424	1.0259	38.49	0	0	0	0	0	0	1	0	0	0	0	0	0	0
495	0	167.17	1	4.290870316	1.0323	41.3	0	0	0	0	0	0	1	0	0	0	0	0	0	0
496	0	80.88	1	4.30528057	1.0361	43.31	0	0	0	0	0	0	1	0	0	0	0	0	0	0
497	0	5.23	1	4.25020806	0	30.28	0	0	0	0	0	0	0	1	0	0	0	0	0	0
498	3	1110.61	1	4.273327218	0.012192	33.56	0	0	0	0	0	0	0	1	0	0	0	0	0	0
499	5	734.46	1	4.296468746	0.015058	36.88	0	0	0	0	0	0	0	1	0	0	0	0	0	0
500	0	2.55	1	4.25020806	1.2441	30.28	0	0	0	0	0	0	0	1	0	0	0	0	0	0
501	2	442.62	1	4.273605886	1.0148	33.52	0	0	0	0	0	0	0	1	0	0	0	0	0	0
502	0	264.76	1	4.297557478	0.97194	36.85	0	0	0	0	0	0	0	1	0	0	0	0	0	0
503	0	8.64	1	4.25020806	0.047909	25.28	0	0	0	0	0	0	0	0	1	0	0	0	0	0
504	6	1292.78	1	4.273327218	0.022961	28.55	0	0	0	0	0	0	0	0	1	0	0	0	0	0
505	6	784.1	1	4.29687716	0.019748	31.84	0	0	0	0	0	0	0	0	1	0	0	0	0	0
506	0	3.21	1	4.25020806	1.0583	25.28	0	0	0	0	0	0	0	0	1	0	0	0	0	0
507	1	558.15	1	4.272769649	1.0155	28.62	0	0	0	0	0	0	0	0	1	0	0	0	0	0
508	0	401.36	1	4.296604903	0.92828	31.89	0	0	0	0	0	0	0	0	1	0	0	0	0	0
509	0	7.46	1	4.250635807	0.020929	20.26	0	0	0	0	0	0	0	0	0	1	0	0	0	0
510	8	1428.23	1	4.272490748	0.016444	23.59	0	0	0	0	0	0	0	0	0	1	0	0	0	0
511	7	941.77	1	4.296468746	0.015282	26.86	0	0	0	0	0	0	0	0	0	1	0	0	0	0
512	0	5.67	1	4.250635807	1.1415	20.25	0	0	0	0	0	0	0	0	0	1	0	0	0	0
513	2	582.49	1	4.271932712	1.0524	23.6	0	0	0	0	0	0	0	0	0	1	0	0	0	0
514	2	443.7	1	4.295923936	1.0195	26.95	0	0	0	0	0	0	0	0	0	1	0	0	0	0
515	0	4.47	1	4.250493245	0.03173	15.27	0	0	0	0	0	0	0	0	0	0	1	0	0	0
516	6	1045.56	1	4.27207225	0.017087	18.62	0	0	0	0	0	0	0	0	0	0	1	0	0	0
517	8	756.81	1	4.295787687	0.017861	21.92	0	0	0	0	0	0	0	0	0	0	1	0	0	0
518	0	2.99	1	4.250635807	1.0292	15.26	0	0	0	0	0	0	0	0	0	0	1	0	0	0
519	3	513.04	1	4.27207225	1.0393	18.61	0	0	0	0	0	0	0	0	0	0	1	0	0	0
520	4	354.7	1	4.295923936	0.99811	21.87	0	0	0	0	0	0	0	0	0	0	1	0	0	0
521	0	4.02	1	4.250493245	0.039004	10.26	0	0	0	0	0	0	0	0	0	0	0	1	0	0
522	4	862.7	1	4.271095074	0.024178	13.65	0	0	0	0	0	0	0	0	0	0	0	1	0	0
523	4	677.94	1	4.294969802	0.012104	16.94	0	0	0	0	0	0	0	0	0	0	0	1	0	0
524	0	3.58	1	4.250778348	1.2863	10.25	0	0	0	0	0	0	0	0	0	0	0	1	0	0
525	6	372.88	1	4.271095074	1.0646	13.61	0	0	0	0	0	0	0	0	0	0	0	1	0	0
526	2	290.39	1	4.295106163	1.067	16.96	0	0	0	0	0	0	0	0	0	0	0	1	0	0
527	2	170.17	1	4.259859001	0.017138	6.58	0	0	0	0	0	0	0	0	0	0	0	0	1	0
528	4	599.42	1	4.275971433	0.018595	9.06	0	0	0	0	0	0	0	0	0	0	0	0	1	0
529	6	470.9	1	4.295378828	0.011055	11.85	0	0	0	0	0	0	0	0	0	0	0	0	1	0
530	0	83.22	1	4.260847213	1.0947	6.53	0	0	0	0	0	0	0	0	0	0	0	0	1	0
531	1	271.59	1	4.275276265	1.084	9.04	0	0	0	0	0	0	0	0	0	0	0	0	1	0
532	2	234.12	1	4.295106163	1.0172	11.93	0	0	0	0	0	0	0	0	0	0	0	0	1	0
533	2	310.71	1	4.290870316	0.019332	6.15	0	0	0	0	0	0	0	0	0	0	0	0	0	1
534	1	110.09	1	4.306359756	0.014452	8.2	0	0	0	0	0	0	0	0	0	0	0	0	0	1
535	0	179.27	1	4.290322445	1.0059	6.15	0	0	0	0	0	0	0	0	0	0	0	0	0	1
536	2	72.37	1	4.304740541	1.0353	8.32	0	0	0	0	0	0	0	0	0	0	0	0	0	1
537	0	2.98	1	4.31935304	0	45.27	0	0	0	0	0	1	0	0	0	0	0	0	0	0
538	0	1.48	1	4.31935304	1.2414	45.27	0	0	0	0	0	1	0	0	0	0	0	0	0	0
539	0	2.51	1	4.31935304	0	40.26	0	0	0	0	0	0	1	0	0	0	0	0	0	0
540	0	138.16	1	4.327570449	0.012033	41.64	0	0	0	0	0	0	1	0	0	0	0	0	0	0
541	1	508.86	1	4.341985585	0.013488	44	0	0	0	0	0	0	1	0	0	0	0	0	0	0
542	0	2.51	1	4.319219946	0.84072	40.28	0	0	0	0	0	0	1	0	0	0	0	0	0	0
543	0	73.45	1	4.328889536	1.0202	41.57	0	0	0	0	0	0	1	0	0	0	0	0	0	0
544	3	222.01	1	4.3447141	1.0111	43.98	0	0	0	0	0	0	1	0	0	0	0	0	0	0
545	0	4.84	1	4.319219946	0	35.28	0	0	0	0	0	0	0	1	0	0	0	0	0	0
546	7	876	1	4.340162431	0.010215	38.55	0	0	0	0	0	0	0	1	0	0	0	0	0	0
547	1	380.36	1	4.358246106	0.009253	41.3	0	0	0	0	0	0	0	1	0	0	0	0	0	0
548	1	149.32	1	4.370965687	0.013782	43.25	0	0	0	0	0	0	0	1	0	0	0	0	0	0
549	0	1.49	1	4.318953706	1.1444	35.3	0	0	0	0	0	0	0	1	0	0	0	0	0	0
550	1	350.11	1	4.340292766	1.0023	38.54	0	0	0	0	0	0	0	1	0	0	0	0	0	0
551	2	150.79	1	4.359653206	0.97344	41.3	0	0	0	0	0	0	0	1	0	0	0	0	0	0
552	1	52.93	1	4.371597439	0.89771	43.19	0	0	0	0	0	0	0	1	0	0	0	0	0	0
553	0	6.98	1	4.319086835	0.059184	30.28	0	0	0	0	0	0	0	0	1	0	0	0	0	0
554	5	988.72	1	4.340683671	0.023443	33.53	0	0	0	0	0	0	0	0	1	0	0	0	0	0
555	3	585.22	1	4.362588941	0.020589	36.86	0	0	0	0	0	0	0	0	1	0	0	0	0	0
556	0	3.2	1	4.319086835	1.0586	30.27	0	0	0	0	0	0	0	0	1	0	0	0	0	0
557	3	438.83	1	4.33938006	1.0211	33.61	0	0	0	0	0	0	0	0	1	0	0	0	0	0
558	2	292.64	1	4.362206507	0.90973	36.85	0	0	0	0	0	0	0	0	1	0	0	0	0	0
559	0	5.44	1	4.31935304	0.028618	25.25	0	0	0	0	0	0	0	0	0	1	0	0	0	0
560	7	1082.46	1	4.340162431	0.017988	28.55	0	0	0	0	0	0	0	0	0	1	0	0	0	0
561	7	648.45	1	4.362078997	0.016215	31.86	0	0	0	0	0	0	0	0	0	1	0	0	0	0
562	0	3.57	1	4.319486116	1.1823	25.25	0	0	0	0	0	0	0	0	0	1	0	0	0	0
563	4	401.36	1	4.337944122	1.0455	28.68	0	0	0	0	0	0	0	0	0	1	0	0	0	0
564	2	322.74	1	4.361185969	0.96115	31.91	0	0	0	0	0	0	0	0	0	1	0	0	0	0
565	0	3.92	1	4.31935304	0.036148	20.25	0	0	0	0	0	0	0	0	0	0	1	0	0	0
566	4	755.48	1	4.338858139	0.015821	23.62	0	0	0	0	0	0	0	0	0	0	1	0	0	0
567	4	545.17	1	4.361313593	0.018139	26.89	0	0	0	0	0	0	0	0	0	0	1	0	0	0
568	0	2.62	1	4.319486116	1.0375	20.25	0	0	0	0	0	0	0	0	0	0	1	0	0	0
569	1	375.26	1	4.33938006	1.0733	23.6	0	0	0	0	0	0	0	0	0	0	1	0	0	0
570	0	261.78	1	4.361568793	1.03	26.9	0	0	0	0	0	0	0	0	0	0	1	0	0	0
571	0	2.98	1	4.31935304	0.053149	15.27	0	0	0	0	0	0	0	0	0	0	0	1	0	0
572	2	583.56	1	4.338205355	0.02442	18.66	0	0	0	0	0	0	0	0	0	0	0	1	0	0
573	5	460.84	1	4.360675309	0.010785	21.95	0	0	0	0	0	0	0	0	0	0	0	1	0	0
574	0	1.71	1	4.319619175	1.3722	15.24	0	0	0	0	0	0	0	0	0	0	0	1	0	0
575	0	245.63	1	4.337552145	1.0527	18.62	0	0	0	0	0	0	0	0	0	0	0	1	0	0
576	0	204.45	1	4.360547603	1.0688	22.02	0	0	0	0	0	0	0	0	0	0	0	1	0	0
577	0	2.41	1	4.318953706	0	10.29	0	0	0	0	0	0	0	0	0	0	0	0	1	0
578	1	498.72	1	4.33938006	0.01699	13.53	0	0	0	0	0	0	0	0	0	0	0	0	1	0
579	1	320.09	1	4.362078997	0.01126	16.9	0	0	0	0	0	0	0	0	0	0	0	0	1	0
580	0	2.42	1	4.319486116	1.1412	10.26	0	0	0	0	0	0	0	0	0	0	0	0	1	0
581	1	222.86	1	4.339249605	1.0468	13.54	0	0	0	0	0	0	0	0	0	0	0	0	1	0
582	2	145.7	1	4.359908829	0.97892	16.88	0	0	0	0	0	0	0	0	0	0	0	0	1	0
583	1	77.51	1	4.327570449	0.018188	6.59	0	0	0	0	0	0	0	0	0	0	0	0	0	1
584	2	308.24	1	4.341725338	0.014305	9.06	0	0	0	0	0	0	0	0	0	0	0	0	0	1
585	0	235.72	1	4.361185969	0.014367	11.82	0	0	0	0	0	0	0	0	0	0	0	0	0	1
586	0	37.65	1	4.32611744	0.98062	6.75	0	0	0	0	0	0	0	0	0	0	0	0	0	1
587	2	174.13	1	4.341074423	0.98093	9.05	0	0	0	0	0	0	0	0	0	0	0	0	0	1
588	1	125.5	1	4.360164388	0.9561	11.71	0	0	0	0	0	0	0	0	0	0	0	0	0	1
589	0	143.11	1	4.35504077	0.006298	6.18	0	0	0	0	0	0	0	0	0	0	0	0	0	0
590	0	57.95	1	4.370333536	0.007276	8.28	0	0	0	0	0	0	0	0	0	0	0	0	0	0
591	0	77.89	1	4.352082758	1.0934	6.2	0	0	0	0	0	0	0	0	0	0	0	0	0	0
592	0	38.67	1	4.369447852	1.0696	8.36	0	0	0	0	0	0	0	0	0	0	0	0	0	0
593	0	1.78	1	4.38414938	0	45.23	0	0	0	0	0	0	1	0	0	0	0	0	0	0
594	0	1.72	1	4.383650316	0.80509	45.26	0	0	0	0	0	0	1	0	0	0	0	0	0	0
595	0	3.19	1	4.383525511	0	40.29	0	0	0	0	0	0	0	1	0	0	0	0	0	0
596	0	132.23	1	4.391853195	0.012682	41.63	0	0	0	0	0	0	0	1	0	0	0	0	0	0
597	2	444.96	1	4.405254761	0.009661	43.95	0	0	0	0	0	0	0	1	0	0	0	0	0	0
598	0	1.16	1	4.383151002	1.0165	40.32	0	0	0	0	0	0	0	1	0	0	0	0	0	0
599	2	50.61	1	4.391976966	1.0297	41.59	0	0	0	0	0	0	0	1	0	0	0	0	0	0
600	0	184.27	1	4.406109305	1.0009	43.94	0	0	0	0	0	0	0	1	0	0	0	0	0	0
601	0	5.38	1	4.383650316	0.077354	35.28	0	0	0	0	0	0	0	0	1	0	0	0	0	0
602	4	656.88	1	4.403054002	0.024681	38.49	0	0	0	0	0	0	0	0	1	0	0	0	0	0
603	0	274.24	1	4.420405648	0.015123	41.3	0	0	0	0	0	0	0	0	1	0	0	0	0	0
604	2	105.24	1	4.432719749	0.014891	43.17	0	0	0	0	0	0	0	0	1	0	0	0	0	0
605	0	1.94	1	4.383650316	1.1676	35.28	0	0	0	0	0	0	0	0	1	0	0	0	0	0
606	2	277.65	1	4.401093697	1.0211	38.57	0	0	0	0	0	0	0	0	1	0	0	0	0	0
607	0	127.03	1	4.419322419	0.9602	41.3	0	0	0	0	0	0	0	0	1	0	0	0	0	0
608	0	54.18	1	4.432482078	0.87843	43.25	0	0	0	0	0	0	0	0	1	0	0	0	0	0
609	0	4.22	1	4.383775105	0	30.26	0	0	0	0	0	0	0	0	0	1	0	0	0	0
610	3	673.87	1	4.402196841	0.020689	33.46	0	0	0	0	0	0	0	0	0	1	0	0	0	0
611	1	407.32	1	4.422808628	0.012751	36.89	0	0	0	0	0	0	0	0	0	1	0	0	0	0
612	0	2.13	1	4.383899879	1.175	30.25	0	0	0	0	0	0	0	0	0	1	0	0	0	0
613	2	283.96	1	4.400971051	1.0114	33.67	0	0	0	0	0	0	0	0	0	1	0	0	0	0
614	0	203.94	1	4.422928626	0.95081	36.81	0	0	0	0	0	0	0	0	0	1	0	0	0	0
615	0	2.28	1	4.383775105	0	25.27	0	0	0	0	0	0	0	0	0	0	1	0	0	0
616	3	468.27	1	4.401093697	0.011565	28.61	0	0	0	0	0	0	0	0	0	0	1	0	0	0
617	1	296.76	1	4.422688616	0.014142	31.85	0	0	0	0	0	0	0	0	0	0	1	0	0	0
618	0	1.74	1	4.383899879	0.95773	25.26	0	0	0	0	0	0	0	0	0	0	1	0	0	0
619	4	244.85	1	4.401706705	1.1052	28.57	0	0	0	0	0	0	0	0	0	0	1	0	0	0
620	1	170.34	1	4.422688616	1.0814	31.89	0	0	0	0	0	0	0	0	0	0	1	0	0	0
621	0	1.2	1	4.383525511	0.021005	20.28	0	0	0	0	0	0	0	0	0	0	0	1	0	0
622	1	355.44	1	4.399989335	0.016213	23.65	0	0	0	0	0	0	0	0	0	0	0	1	0	0
623	2	246.46	1	4.42160786	0.008333	26.86	0	0	0	0	0	0	0	0	0	0	0	1	0	0
624	0	0.72	1	4.384024637	1.7519	20.25	0	0	0	0	0	0	0	0	0	0	0	1	0	0
625	0	160.57	1	4.399866553	1.0798	23.7	0	0	0	0	0	0	0	0	0	0	0	1	0	0
626	0	142.36	1	4.420285347	1.0657	27.04	0	0	0	0	0	0	0	0	0	0	0	1	0	0
627	0	1.62	1	4.383525511	0	15.29	0	0	0	0	0	0	0	0	0	0	0	0	1	0
628	4	281.81	1	4.399743755	0.021719	18.55	0	0	0	0	0	0	0	0	0	0	0	0	1	0
629	3	176.97	1	4.421848129	0.013053	21.9	0	0	0	0	0	0	0	0	0	0	0	0	1	0
630	0	1.08	1	4.384024637	1.0832	15.23	0	0	0	0	0	0	0	0	0	0	0	0	1	0
631	1	108.33	1	4.401093697	1.0639	18.59	0	0	0	0	0	0	0	0	0	0	0	0	1	0
632	1	63.72	1	4.42208834	1.0166	21.81	0	0	0	0	0	0	0	0	0	0	0	0	1	0
633	0	0.75	1	4.383026135	0	10.33	0	0	0	0	0	0	0	0	0	0	0	0	0	1
634	2	213.05	1	4.401216329	0.00076078	13.49	0	0	0	0	0	0	0	0	0	0	0	0	0	1
635	0	109.49	1	4.423288532	0.013188	16.63	0	0	0	0	0	0	0	0	0	0	0	0	0	1
636	0	113.06	1	4.401338946	0.92988	13.55	0	0	0	0	0	0	0	0	0	0	0	0	0	1
637	1	57	1	4.424846632	0.97603	16.55	0	0	0	0	0	0	0	0	0	0	0	0	0	1
638	1	47.49	1	4.406353327	0.025808	6.31	0	0	0	0	0	0	0	0	0	0	0	0	0	0
639	0	126.28	1	4.403910428	0.010721	9.09	0	0	0	0	0	0	0	0	0	0	0	0	0	0
640	0	115.3	1	4.421006934	0.00349	11.91	0	0	0	0	0	0	0	0	0	0	0	0	0	0
641	0	32.32	1	4.410371108	1.07	6.21	0	0	0	0	0	0	0	0	0	0	0	0	0	0
642	0	53.36	1	4.403421132	1.0836	9.07	0	0	0	0	0	0	0	0	0	0	0	0	0	0
643	0	48.14	1	4.418238017	1.0315	11.84	0	0	0	0	0	0	0	0	0	0	0	0	0	0
644	0	1.05	1	4.44370952	0	45.31	0	0	0	0	0	0	0	1	0	0	0	0	0	0
645	0	0.77	1	4.44359199	1.0236	45.32	0	0	0	0	0	0	0	1	0	0	0	0	0	0
646	0	3.39	1	4.444062026	0.072595	40.28	0	0	0	0	0	0	0	0	1	0	0	0	0	0
647	2	91.67	1	4.45213555	0.031593	41.6	0	0	0	0	0	0	0	0	1	0	0	0	0	0
648	1	270.54	1	4.464067345	0.024957	43.91	0	0	0	0	0	0	0	0	1	0	0	0	0	0
649	0	0.48	1	4.444062026	0.7	40.29	0	0	0	0	0	0	0	0	1	0	0	0	0	0
650	0	23.15	1	4.450852826	1.0504	41.67	0	0	0	0	0	0	0	0	1	0	0	0	0	0
651	1	103.39	1	4.460606735	0.98696	44.01	0	0	0	0	0	0	0	0	1	0	0	0	0	0
652	0	1.86	1	4.443944537	0	35.28	0	0	0	0	0	0	0	0	0	1	0	0	0	0
653	4	358.35	1	4.460491175	0.011824	38.49	0	0	0	0	0	0	0	0	0	1	0	0	0	0
654	0	146.85	1	4.475289265	0.010953	41.26	0	0	0	0	0	0	0	0	0	1	0	0	0	0
655	1	64.23	1	4.489085707	0.002864	43.28	0	0	0	0	0	0	0	0	0	1	0	0	0	0
656	0	0.77	1	4.444414407	1.2936	35.23	0	0	0	0	0	0	0	0	0	1	0	0	0	0
657	1	147.35	1	4.459450532	1.03	38.69	0	0	0	0	0	0	0	0	0	1	0	0	0	0
658	1	78.32	1	4.476768471	0.92533	41.33	0	0	0	0	0	0	0	0	0	1	0	0	0	0
659	0	31.68	1	4.489085707	0.88366	43.22	0	0	0	0	0	0	0	0	0	1	0	0	0	0
660	0	1.43	1	4.44453184	0	30.25	0	0	0	0	0	0	0	0	0	0	1	0	0	0
661	3	197.5	1	4.458408805	0.005812	33.58	0	0	0	0	0	0	0	0	0	0	1	0	0	0
662	0	118.1	1	4.479833695	0.012356	36.9	0	0	0	0	0	0	0	0	0	0	1	0	0	0
663	0	0.89	1	4.444414407	0.92954	30.24	0	0	0	0	0	0	0	0	0	0	1	0	0	0
664	1	120.1	1	4.459797533	1.1316	33.59	0	0	0	0	0	0	0	0	0	0	1	0	0	0
665	0	71.68	1	4.479153345	1.034	36.81	0	0	0	0	0	0	0	0	0	0	1	0	0	0
666	0	0.6	1	4.4441795	0.041695	25.27	0	0	0	0	0	0	0	0	0	0	0	1	0	0
667	1	153.79	1	4.459334838	0.013263	28.57	0	0	0	0	0	0	0	0	0	0	0	1	0	0
668	1	90.2	1	4.478699522	0.004899	31.73	0	0	0	0	0	0	0	0	0	0	0	1	0	0
669	0	0.24	1	4.443474447	1.6632	25.17	0	0	0	0	0	0	0	0	0	0	0	1	0	0
670	0	70.2	1	4.459797533	1.0219	28.76	0	0	0	0	0	0	0	0	0	0	0	1	0	0
671	1	63.24	1	4.478131953	1.0084	32.06	0	0	0	0	0	0	0	0	0	0	0	1	0	0
672	0	0.46	1	4.443827036	0	20.25	0	0	0	0	0	0	0	0	0	0	0	0	1	0
673	0	80.56	1	4.455509411	0.010321	23.67	0	0	0	0	0	0	0	0	0	0	0	0	1	0
674	0	79.46	1	4.477904835	0.007352	27.08	0	0	0	0	0	0	0	0	0	0	0	0	1	0
675	0	0.32	1	4.44453184	1.8	20.24	0	0	0	0	0	0	0	0	0	0	0	0	1	0
676	0	44.09	1	4.458061321	1.1839	23.27	0	0	0	0	0	0	0	0	0	0	0	0	1	0
677	0	27.05	1	4.480513581	1.0896	26.95	0	0	0	0	0	0	0	0	0	0	0	0	1	0
678	0	0.2	1	4.443004135	0	15.37	0	0	0	0	0	0	0	0	0	0	0	0	0	1
679	1	104.22	1	4.460606735	0	18.44	0	0	0	0	0	0	0	0	0	0	0	0	0	1
680	0	46.02	1	4.482324356	0	21.69	0	0	0	0	0	0	0	0	0	0	0	0	0	1
681	1	50.38	1	4.460375601	0.81145	18.51	0	0	0	0	0	0	0	0	0	0	0	0	0	1
682	0	19.27	1	4.482889551	0.88066	21.46	0	0	0	0	0	0	0	0	0	0	0	0	0	1
683	0	18.95	1	4.461646176	0.014777	6.41	0	0	0	0	0	0	0	0	0	0	0	0	0	0
684	0	22.59	1	4.469350463	0.027576	8.9	0	0	0	0	0	0	0	0	0	0	0	0	0	0
685	0	85.09	1	4.462223177	0.001576	13.41	0	0	0	0	0	0	0	0	0	0	0	0	0	0
686	0	29.54	1	4.480513581	0	16.71	0	0	0	0	0	0	0	0	0	0	0	0	0	0
687	0	12.17	1	4.471753073	1.0822	6.23	0	0	0	0	0	0	0	0	0	0	0	0	0	0
688	0	19.48	1	4.463606622	1.1119	8.86	0	0	0	0	0	0	0	0	0	0	0	0	0	0
689	0	30.93	1	4.462684538	0.9761	13.21	0	0	0	0	0	0	0	0	0	0	0	0	0	0
690	1	16.89	1	4.474833684	0.92344	16.77	0	0	0	0	0	0	0	0	0	0	0	0	0	0
691	0	1.95	1	4.501364017	0.12567	45.26	0	0	0	0	0	0	0	0	1	0	0	0	0	0
692	0	0.02	1	4.499920775	0.7	45.39	0	0	0	0	0	0	0	0	1	0	0	0	0	0
693	0	0.5	1	4.500809171	0	40.32	0	0	0	0	0	0	0	0	0	1	0	0	0	0
694	1	34.13	1	4.507447097	0.017293	41.63	0	0	0	0	0	0	0	0	0	1	0	0	0	0
695	0	104.46	1	4.517867858	0.002527	43.94	0	0	0	0	0	0	0	0	0	1	0	0	0	0
696	0	0.48	1	4.50158587	1.4677	40.25	0	0	0	0	0	0	0	0	0	1	0	0	0	0
697	0	9.41	1	4.506895617	1.0359	41.64	0	0	0	0	0	0	0	0	0	1	0	0	0	0
698	0	50.91	1	4.513931706	0.95626	43.98	0	0	0	0	0	0	0	0	0	1	0	0	0	0
699	0	0.4	1	4.502029427	0	35.2	0	0	0	0	0	0	0	0	0	0	1	0	0	0
700	0	68.21	1	4.516120369	0	38.67	0	0	0	0	0	0	0	0	0	0	1	0	0	0
701	0	34.67	1	4.530123312	0	41.28	0	0	0	0	0	0	0	0	0	0	1	0	0	0
702	0	11.34	1	4.543081994	0	43.33	0	0	0	0	0	0	0	0	0	0	1	0	0	0
703	0	0.52	1	4.501253073	1.0974	35.27	0	0	0	0	0	0	0	0	0	0	1	0	0	0
704	0	40.47	1	4.517103707	1.2524	38.6	0	0	0	0	0	0	0	0	0	0	1	0	0	0
705	0	21.46	1	4.530338875	1.1591	41.37	0	0	0	0	0	0	0	0	0	0	1	0	0	0
706	0	7.4	1	4.54648119	1.1938	42.98	0	0	0	0	0	0	0	0	0	0	1	0	0	0
707	0	0.33	1	4.50158587	0	30.23	0	0	0	0	0	0	0	0	0	0	0	1	0	0
708	0	45.71	1	4.514917197	0.034105	33.56	0	0	0	0	0	0	0	0	0	0	0	1	0	0
709	0	16.71	1	4.536034447	0.0264	36.57	0	0	0	0	0	0	0	0	0	0	0	1	0	0
710	0	0.07	1	4.500142948	1.1	30.36	0	0	0	0	0	0	0	0	0	0	0	1	0	0
711	0	22.5	1	4.511079263	0.80215	33.58	0	0	0	0	0	0	0	0	0	0	0	1	0	0
712	0	18.42	1	4.530338875	0.84603	36.96	0	0	0	0	0	0	0	0	0	0	0	1	0	0
713	0	0.2	1	4.500920165	0	25.3	0	0	0	0	0	0	0	0	0	0	0	0	1	0
714	0	23.93	1	4.511738241	0	29.01	0	0	0	0	0	0	0	0	0	0	0	0	1	0
715	0	22.11	1	4.531523646	0	31.79	0	0	0	0	0	0	0	0	0	0	0	0	1	0
716	0	6.5	1	4.507888063	0.98923	29.21	0	0	0	0	0	0	0	0	0	0	0	0	1	0
717	0	0.01	1	4.509649984	1.1	30.41	0	0	0	0	0	0	0	0	0	0	0	0	1	0
718	0	0.2	1	4.500142948	0	20.37	0	0	0	0	0	0	0	0	0	0	0	0	0	1
719	0	44.26	1	4.518195172	0	23.49	0	0	0	0	0	0	0	0	0	0	0	0	0	1
720	1	18.22	1	4.537319519	0	26.71	0	0	0	0	0	0	0	0	0	0	0	0	0	1
721	0	11.68	1	4.514698283	0.59395	22.74	0	0	0	0	0	0	0	0	0	0	0	0	0	1
722	0	0.42	1	4.551663918	0.6	25.61	0	0	0	0	0	0	0	0	0	0	0	0	0	1
723	0	2.5	1	4.516338972	0	6.37	0	0	0	0	0	0	0	0	0	0	0	0	0	0
724	0	4.45	1	4.524827433	0	8.7	0	0	0	0	0	0	0	0	0	0	0	0	0	0
725	0	8.71	1	4.524068585	0	12.93	0	0	0	0	0	0	0	0	0	0	0	0	0	0
726	0	20.73	1	4.514698283	0	18.09	0	0	0	0	0	0	0	0	0	0	0	0	0	0
727	0	5.46	1	4.530985288	0	21.31	0	0	0	0	0	0	0	0	0	0	0	0	0	0
728	0	0.8	1	4.50147495	0.75043	6.6	0	0	0	0	0	0	0	0	0	0	0	0	0	0
729	0	2.17	1	4.505460342	1.5497	9.76	0	0	0	0	0	0	0	0	0	0	0	0	0	0
730	0	7.72	1	4.525044142	1.5193	12.3	0	0	0	0	0	0	0	0	0	0	0	0	0	0
731	1	1.26	1	4.506123032	1.1105	19.75	0	0	0	0	0	0	0	0	0	0	0	0	0	0
732	0	3.81	1	4.533566767	1.1	22.3	0	0	0	0	0	0	0	0	0	0	0	0	0	0
733	0	0.21	1	4.555034116	0	45.3	0	0	0	0	0	0	0	0	0	1	0	0	0	0
734	0	0.4	1	4.555979942	0	40.2	0	0	0	0	0	0	0	0	0	0	1	0	0	0
735	0	4.54	1	4.560591143	0	41.45	0	0	0	0	0	0	0	0	0	0	1	0	0	0
736	0	18.04	1	4.567052864	0	44.05	0	0	0	0	0	0	0	0	0	0	1	0	0	0
737	0	0.19	1	4.554613462	1.6133	40.33	0	0	0	0	0	0	0	0	0	0	1	0	0	0
738	0	6.14	1	4.563305982	1.5143	41.47	0	0	0	0	0	0	0	0	0	0	1	0	0	0
739	0	11.68	1	4.575741375	1.3163	43.93	0	0	0	0	0	0	0	0	0	0	1	0	0	0
740	0	7.06	1	4.562993107	0.12878	38.11	0	0	0	0	0	0	0	0	0	0	0	1	0	0
741	0	0.1	1	4.558812062	0	40.45	0	0	0	0	0	0	0	0	0	0	0	1	0	0
742	0	1.22	1	4.557134737	0.96881	40.1	0	0	0	0	0	0	0	0	0	0	0	1	0	0
743	0	3.78	1	4.570164577	0.96989	41.35	0	0	0	0	0	0	0	0	0	0	0	1	0	0
744	0	2.36	1	4.593300013	1.3	43.58	0	0	0	0	0	0	0	0	0	0	0	1	0	0
745	0	4.55	1	4.563931438	0	33.76	0	0	0	0	0	0	0	0	0	0	0	0	1	0
746	0	2.3	1	4.57171681	0	35.98	0	0	0	0	0	0	0	0	0	0	0	0	1	0
747	0	0.08	1	4.554297856	0	25.37	0	0	0	0	0	0	0	0	0	0	0	0	0	1
748	0	11.25	1	4.56819495	0	27.85	0	0	0	0	0	0	0	0	0	0	0	0	0	1
749	0	4.58	1	4.577696209	0.6	28.11	0	0	0	0	0	0	0	0	0	0	0	0	0	1
750	0	0.42	1	4.603067978	0.6	30.61	0	0	0	0	0	0	0	0	0	0	0	0	0	1
751	0	0.78	1	4.557973751	0	10.01	0	0	0	0	0	0	0	0	0	0	0	0	0	0
752	0	4.02	1	4.582822322	0	12.41	0	0	0	0	0	0	0	0	0	0	0	0	0	0
753	0	0.65	1	4.557239652	0	16.94	0	0	0	0	0	0	0	0	0	0	0	0	0	0
754	0	2.47	1	4.566741159	0	23.73	0	0	0	0	0	0	0	0	0	0	0	0	0	0
755	1	0.94	1	4.558812062	1.5	14.78	0	0	0	0	0	0	0	0	0	0	0	0	0	0
756	0	1.15	1	4.559858963	1.1	24.78	0	0	0	0	0	0	0	0	0	0	0	0	0	0
757	0	0.16	1	4.605969866	1.6	45.32	0	0	0	0	0	0	0	0	0	0	1	0	0	0
758	0	0.64	1	4.608365077	1.3	45.08	0	0	0	0	0	0	0	0	0	0	0	1	0	0
759	0	1.09	1	4.610555658	0.6	31.36	0	0	0	0	0	0	0	0	0	0	0	0	0	1
760	0	1938.17	2	2.105352923	0.022364	6.15	1	0	0	0	0	0	0	0	0	0	0	0	0	0
761	0	674.27	2	2.219203484	0.023269	8.2	1	0	0	0	0	0	0	0	0	0	0	0	0	0
762	0	1312.98	2	2.099244169	1.039	6.16	1	0	0	0	0	0	0	0	0	0	0	0	0	0
763	0	484.75	2	2.215937286	1.0274	8.24	1	0	0	0	0	0	0	0	0	0	0	0	0	0
764	0	749.97	2	2.380471632	0.022422	6.6	1	0	0	0	0	0	0	0	0	0	0	0	0	0
765	0	2883.48	2	2.492378665	0.022158	9.06	1	0	0	0	0	0	0	0	0	0	0	0	0	0
766	0	2328.31	2	2.606386547	0.022638	11.86	1	0	0	0	0	0	0	0	0	0	0	0	0	0
767	0	472.06	2	2.379546134	1.0155	6.61	1	0	0	0	0	0	0	0	0	0	0	0	0	0
768	0	1874.94	2	2.489894191	1.0346	9.07	1	0	0	0	0	0	0	0	0	0	0	0	0	0
769	0	1607.18	2	2.603430152	1.0361	11.89	1	0	0	0	0	0	0	0	0	0	0	0	0	0
770	0	1306.31	2	2.560323289	0.023996	6.19	0	1	0	0	0	0	0	0	0	0	0	0	0	0
771	0	587.5	2	2.647592232	0.0192	8.3	0	1	0	0	0	0	0	0	0	0	0	0	0	0
772	0	1033.95	2	2.555675721	0.9991	6.21	0	1	0	0	0	0	0	0	0	0	0	0	0	0
773	0	489.77	2	2.645465326	1.007	8.31	0	1	0	0	0	0	0	0	0	0	0	0	0	0
774	0	18.81	2	2.716679528	0.024683	10.27	1	0	0	0	0	0	0	0	0	0	0	0	0	0
775	0	3612.66	2	2.823757009	0.022249	13.57	1	0	0	0	0	0	0	0	0	0	0	0	0	0
776	0	2323.54	2	2.920469789	0.022663	16.86	1	0	0	0	0	0	0	0	0	0	0	0	0	0
777	0	11.68	2	2.716679528	1.006	10.28	1	0	0	0	0	0	0	0	0	0	0	0	0	0
778	0	2337.65	2	2.822568655	1.031	13.6	1	0	0	0	0	0	0	0	0	0	0	0	0	0
779	0	1605.67	2	2.918311127	1.0361	16.89	1	0	0	0	0	0	0	0	0	0	0	0	0	0
780	0	281.13	2	2.756840365	0.028762	6.66	0	1	0	0	0	0	0	0	0	0	0	0	0	0
781	0	1509.99	2	2.821378886	0.027189	9.14	0	1	0	0	0	0	0	0	0	0	0	0	0	0
782	0	1716.76	2	2.912350665	0.022344	12	0	1	0	0	0	0	0	0	0	0	0	0	0	0
783	0	209.85	2	2.759376828	0.99692	6.63	0	1	0	0	0	0	0	0	0	0	0	0	0	0
784	0	1157.71	2	2.819591576	0.99517	9.15	0	1	0	0	0	0	0	0	0	0	0	0	0	0
785	0	1387.6	2	2.910718899	1.0021	12.04	0	1	0	0	0	0	0	0	0	0	0	0	0	0
786	0	1246.09	2	2.917770732	0.019173	6.08	0	0	1	0	0	0	0	0	0	0	0	0	0	0
787	0	314.55	2	2.952824773	0.029821	8.25	0	0	1	0	0	0	0	0	0	0	0	0	0	0
788	0	659.04	2	2.909629575	0.99217	6.11	0	0	1	0	0	0	0	0	0	0	0	0	0	0
789	0	200.24	2	2.950734908	0.99156	8.29	0	0	1	0	0	0	0	0	0	0	0	0	0	0
790	0	18.99	2	3.00221124	0.024697	15.27	1	0	0	0	0	0	0	0	0	0	0	0	0	0
791	0	3604.9	2	3.083743151	0.022291	18.57	1	0	0	0	0	0	0	0	0	0	0	0	0	0
792	0	2312.49	2	3.15912582	0.022778	21.86	1	0	0	0	0	0	0	0	0	0	0	0	0	0
793	0	11.8	2	3.00221124	1.0059	15.28	1	0	0	0	0	0	0	0	0	0	0	0	0	0
794	0	2337.03	2	3.08236858	1.031	18.59	1	0	0	0	0	0	0	0	0	0	0	0	0	0
795	0	1606.17	2	3.157425863	1.0361	21.89	1	0	0	0	0	0	0	0	0	0	0	0	0	0
796	0	6.88	2	3.002707887	0.018782	10.27	0	1	0	0	0	0	0	0	0	0	0	0	0	0
797	1	1774.7	2	3.074543454	0.027636	13.77	0	1	0	0	0	0	0	0	0	0	0	0	0	0
798	0	1707.05	2	3.152736022	0.022451	17	0	1	0	0	0	0	0	0	0	0	0	0	0	0
799	0	6.82	2	3.002707887	1.0166	10.27	0	1	0	0	0	0	0	0	0	0	0	0	0	0
800	0	1354.9	2	3.07408124	0.99588	13.78	0	1	0	0	0	0	0	0	0	0	0	0	0	0
801	0	1374.6	2	3.151025158	1.0021	17.04	0	1	0	0	0	0	0	0	0	0	0	0	0	0
802	0	811.29	2	3.036874217	0.01249	6.58	0	0	1	0	0	0	0	0	0	0	0	0	0	0
803	0	2371.47	2	3.108614431	0.01504	8.97	0	0	1	0	0	0	0	0	0	0	0	0	0	0
804	0	1332.95	2	3.165053018	0.021969	11.71	0	0	1	0	0	0	0	0	0	0	0	0	0	0
805	0	361.95	2	3.036874217	0.93938	6.58	0	0	1	0	0	0	0	0	0	0	0	0	0	0
806	0	1144.38	2	3.105035008	0.97194	9	0	0	1	0	0	0	0	0	0	0	0	0	0	0
807	0	749.35	2	3.160822893	0.99525	11.81	0	0	1	0	0	0	0	0	0	0	0	0	0	0
808	0	2425.72	2	3.138966442	0.025557	6.16	0	0	0	1	0	0	0	0	0	0	0	0	0	0
809	0	970.25	2	3.184698373	0.026297	8.24	0	0	0	1	0	0	0	0	0	0	0	0	0	0
810	0	1085.89	2	3.134189017	1.0153	6.18	0	0	0	1	0	0	0	0	0	0	0	0	0	0
811	0	479.97	2	3.183870216	0.99995	8.28	0	0	0	1	0	0	0	0	0	0	0	0	0	0
812	0	18.93	2	3.224062352	0.024693	20.27	1	0	0	0	0	0	0	0	0	0	0	0	0	0
813	0	3584.8	2	3.289520664	0.022412	23.56	1	0	0	0	0	0	0	0	0	0	0	0	0	0
814	0	2306.02	2	3.351656936	0.022849	26.86	1	0	0	0	0	0	0	0	0	0	0	0	0	0
815	0	11.76	2	3.224062352	1.0059	20.28	1	0	0	0	0	0	0	0	0	0	0	0	0	0
816	0	2332.25	2	3.288774952	1.0307	23.59	1	0	0	0	0	0	0	0	0	0	0	0	0	0
817	0	1598.18	2	3.350254903	1.0342	26.89	1	0	0	0	0	0	0	0	0	0	0	0	0	0
818	0	6.95	2	3.224460203	0.018836	15.27	0	1	0	0	0	0	0	0	0	0	0	0	0	0
819	0	1767.95	2	3.282413846	0.027734	18.77	0	1	0	0	0	0	0	0	0	0	0	0	0	0
820	0	1703.73	2	3.346389145	0.022501	22	0	1	0	0	0	0	0	0	0	0	0	0	0	0
821	0	6.88	2	3.224460203	1.0162	15.27	0	1	0	0	0	0	0	0	0	0	0	0	0	0
822	0	1344.85	2	3.2820384	0.99539	18.77	0	1	0	0	0	0	0	0	0	0	0	0	0	0
823	0	1373.65	2	3.344979702	1.0023	22.04	0	1	0	0	0	0	0	0	0	0	0	0	0	0
824	0	25.31	2	3.224460203	0.007456	10.26	0	0	1	0	0	0	0	0	0	0	0	0	0	0
825	1	3121.88	2	3.296207168	0.014272	13.39	0	0	1	0	0	0	0	0	0	0	0	0	0	0
826	0	1312.19	2	3.35654863	0.022294	16.71	0	0	1	0	0	0	0	0	0	0	0	0	0	0
827	0	9.28	2	3.224062352	0.88037	10.27	0	0	1	0	0	0	0	0	0	0	0	0	0	0
828	0	1484.74	2	3.294354286	0.96794	13.43	0	0	1	0	0	0	0	0	0	0	0	0	0	0
829	0	740.8	2	3.353057006	0.9905	16.8	0	0	1	0	0	0	0	0	0	0	0	0	0	0
830	0	811.6	2	3.24998682	0.025018	6.62	0	0	0	1	0	0	0	0	0	0	0	0	0	0
831	0	3288.91	2	3.296577333	0.025276	9.09	0	0	0	1	0	0	0	0	0	0	0	0	0	0
832	0	3018.88	2	3.348850901	0.026019	11.92	0	0	0	1	0	0	0	0	0	0	0	0	0	0
833	0	322.4	2	3.250374492	0.99489	6.6	0	0	0	1	0	0	0	0	0	0	0	0	0	0
834	0	1378.72	2	3.294354286	1.0154	9.12	0	0	0	1	0	0	0	0	0	0	0	0	0	0
835	1	1406.76	2	3.346741196	1.0116	11.98	0	0	0	1	0	0	0	0	0	0	0	0	0	0
836	0	2003.83	2	3.33220451	0.01811	6.18	0	0	0	0	1	0	0	0	0	0	0	0	0	0
837	0	866.2	2	3.371425223	0.015993	8.29	0	0	0	0	1	0	0	0	0	0	0	0	0	0
838	0	908.2	2	3.335057579	1.0137	6.16	0	0	0	0	1	0	0	0	0	0	0	0	0	0
839	0	364.52	2	3.371768571	1.0332	8.28	0	0	0	0	1	0	0	0	0	0	0	0	0	0
840	0	18.23	2	3.405521353	0.025548	25.27	1	0	0	0	0	0	0	0	0	0	0	0	0	0
841	0	3567.42	2	3.460409241	0.022517	28.57	1	0	0	0	0	0	0	0	0	0	0	0	0	0
842	0	2294.51	2	3.513036863	0.022971	31.86	1	0	0	0	0	0	0	0	0	0	0	0	0	0
843	0	11.15	2	3.405189403	0.97592	25.28	1	0	0	0	0	0	0	0	0	0	0	0	0	0
844	1	2303.29	2	3.459780706	1.0284	28.59	1	0	0	0	0	0	0	0	0	0	0	0	0	0
845	1	1585.4	2	3.511843902	1.0313	31.89	1	0	0	0	0	0	0	0	0	0	0	0	0	0
846	0	6.93	2	3.405853193	0.018818	20.27	0	1	0	0	0	0	0	0	0	0	0	0	0	0
847	0	1758.87	2	3.454422143	0.027871	23.77	0	1	0	0	0	0	0	0	0	0	0	0	0	0
848	1	1693.79	2	3.5085559	0.02264	27.01	0	1	0	0	0	0	0	0	0	0	0	0	0	0
849	0	6.86	2	3.405853193	1.0163	20.27	0	1	0	0	0	0	0	0	0	0	0	0	0	0
850	0	1344.14	2	3.454106037	0.99536	23.77	0	1	0	0	0	0	0	0	0	0	0	0	0	0
851	1	1366.98	2	3.507357577	1.0027	27.04	0	1	0	0	0	0	0	0	0	0	0	0	0	0
852	0	25.42	2	3.405853193	0.007479	15.26	0	0	1	0	0	0	0	0	0	0	0	0	0	0
853	0	3086.66	2	3.466048354	0.014432	18.39	0	0	1	0	0	0	0	0	0	0	0	0	0	0
854	0	1303.36	2	3.517201057	0.022453	21.71	0	0	1	0	0	0	0	0	0	0	0	0	0	0
855	0	9.39	2	3.405521353	0.88069	15.28	0	0	1	0	0	0	0	0	0	0	0	0	0	0
856	0	1472.62	2	3.464485121	0.96981	18.43	0	0	1	0	0	0	0	0	0	0	0	0	0	0
857	0	732.03	2	3.514526067	0.99382	21.81	0	0	1	0	0	0	0	0	0	0	0	0	0	0
858	0	19.19	2	3.405853193	0.025052	10.27	0	0	0	1	0	0	0	0	0	0	0	0	0	0
859	0	4019.35	2	3.458837161	0.025325	13.62	0	0	0	1	0	0	0	0	0	0	0	0	0	0
860	0	2987.66	2	3.510649515	0.026129	16.93	0	0	0	1	0	0	0	0	0	0	0	0	0	0
861	0	7.3	2	3.405521353	0.97798	10.27	0	0	0	1	0	0	0	0	0	0	0	0	0	0
862	0	1675.8	2	3.457577715	1.0132	13.65	0	0	0	1	0	0	0	0	0	0	0	0	0	0
863	0	1391.47	2	3.508855256	1.0102	16.99	0	0	0	1	0	0	0	0	0	0	0	0	0	0
864	0	615.28	2	3.42751469	0.03404	6.6	0	0	0	0	1	0	0	0	0	0	0	0	0	0
865	0	2587.03	2	3.465110707	0.023855	9.1	0	0	0	0	1	0	0	0	0	0	0	0	0	0
866	0	2559.25	2	3.509154523	0.017285	11.98	0	0	0	0	1	0	0	0	0	0	0	0	0	0
867	0	303.08	2	3.427189962	1.0474	6.61	0	0	0	0	1	0	0	0	0	0	0	0	0	0
868	0	1230.73	2	3.466672964	1.0214	9.08	0	0	0	0	1	0	0	0	0	0	0	0	0	0
869	0	1126.92	2	3.510350696	1.0225	11.95	0	0	0	0	1	0	0	0	0	0	0	0	0	0
870	0	1601.28	2	3.498324092	0.022013	6.16	0	0	0	0	0	1	0	0	0	0	0	0	0	0
871	0	652.55	2	3.530176763	0.024715	8.27	0	0	0	0	0	1	0	0	0	0	0	0	0	0
872	0	816.87	2	3.499835352	0.9927	6.15	0	0	0	0	0	1	0	0	0	0	0	0	0	0
873	0	320.76	2	3.530176763	0.98995	8.27	0	0	0	0	0	1	0	0	0	0	0	0	0	0
874	0	18.18	2	3.559055466	0.025544	30.27	1	0	0	0	0	0	0	0	0	0	0	0	0	0
875	1	3546.21	2	3.60631273	0.022666	33.57	1	0	0	0	0	0	0	0	0	0	0	0	0	0
876	0	2284.28	2	3.6519561	0.022942	36.86	1	0	0	0	0	0	0	0	0	0	0	0	0	0
877	0	11.11	2	3.558770769	0.97593	30.28	1	0	0	0	0	0	0	0	0	0	0	0	0	0
878	0	2291.43	2	3.605769547	1.027	33.59	1	0	0	0	0	0	0	0	0	0	0	0	0	0
879	0	1579.56	2	3.650917948	1.031	36.89	1	0	0	0	0	0	0	0	0	0	0	0	0	0
880	0	6.9	2	3.559340083	0.0188	25.27	0	1	0	0	0	0	0	0	0	0	0	0	0	0
881	0	1749.51	2	3.60114054	0.028014	28.77	0	1	0	0	0	0	0	0	0	0	0	0	0	0
882	0	1690.81	2	3.64805746	0.022687	32.01	0	1	0	0	0	0	0	0	0	0	0	0	0	0
883	0	6.84	2	3.559340083	1.0164	25.27	0	1	0	0	0	0	0	0	0	0	0	0	0	0
884	0	1339.68	2	3.600867577	0.99548	28.77	0	1	0	0	0	0	0	0	0	0	0	0	0	0
885	1	1360.09	2	3.64701525	1.003	32.04	0	1	0	0	0	0	0	0	0	0	0	0	0	0
886	0	25.05	2	3.559340083	0.00757	20.26	0	0	1	0	0	0	0	0	0	0	0	0	0	0
887	1	3060.18	2	3.611188146	0.014554	23.39	0	0	1	0	0	0	0	0	0	0	0	0	0	0
888	0	1295.65	2	3.655581169	0.021894	26.71	0	0	1	0	0	0	0	0	0	0	0	0	0	0
889	0	9.06	2	3.559055466	0.88972	20.27	0	0	1	0	0	0	0	0	0	0	0	0	0	0
890	0	1456.21	2	3.609836247	0.97253	23.44	0	0	1	0	0	0	0	0	0	0	0	0	0	0
891	0	728.85	2	3.653252276	0.99508	26.8	0	0	1	0	0	0	0	0	0	0	0	0	0	0
892	0	18.83	2	3.559340083	0.025767	15.27	0	0	0	1	0	0	0	0	0	0	0	0	0	0
893	0	3986.15	2	3.604954219	0.025069	18.62	0	0	0	1	0	0	0	0	0	0	0	0	0	0
894	1	2974.96	2	3.649878717	0.026248	21.93	0	0	0	1	0	0	0	0	0	0	0	0	0	0
895	0	7.37	2	3.559055466	0.97788	15.27	0	0	0	1	0	0	0	0	0	0	0	0	0	0
896	0	1659.78	2	3.604138226	1.0132	18.66	0	0	0	1	0	0	0	0	0	0	0	0	0	0
897	1	1378.02	2	3.648578157	1.0071	21.99	0	0	0	1	0	0	0	0	0	0	0	0	0	0
898	0	14.82	2	3.559055466	0.039276	10.27	0	0	0	0	1	0	0	0	0	0	0	0	0	0
899	0	3153.29	2	3.604410297	0.026077	13.63	0	0	0	0	1	0	0	0	0	0	0	0	0	0
900	1	2522.02	2	3.648578157	0.017234	16.98	0	0	0	0	1	0	0	0	0	0	0	0	0	0
901	0	5.65	2	3.559340083	1.0207	10.27	0	0	0	0	1	0	0	0	0	0	0	0	0	0
902	0	1509.81	2	3.605497845	1.0308	13.61	0	0	0	0	1	0	0	0	0	0	0	0	0	0
903	1	1113.02	2	3.649358696	1.0225	16.94	0	0	0	0	1	0	0	0	0	0	0	0	0	0
904	0	551.77	2	3.578227184	0.024734	6.61	0	0	0	0	0	1	0	0	0	0	0	0	0	0
905	1	2181.7	2	3.61199841	0.022244	9.08	0	0	0	0	0	1	0	0	0	0	0	0	0	0
906	0	2000.98	2	3.649358696	0.022893	11.94	0	0	0	0	0	1	0	0	0	0	0	0	0	0
907	0	316.58	2	3.577947893	1.0117	6.61	0	0	0	0	0	1	0	0	0	0	0	0	0	0
908	0	1167.48	2	3.613886475	0.99829	9.06	0	0	0	0	0	1	0	0	0	0	0	0	0	0
909	0	992.33	2	3.650138626	0.99006	11.92	0	0	0	0	0	1	0	0	0	0	0	0	0	0
910	0	1598.2	2	3.642049867	0.021254	6.15	0	0	0	0	0	0	1	0	0	0	0	0	0	0
911	0	580.95	2	3.667911148	0.019234	8.24	0	0	0	0	0	0	1	0	0	0	0	0	0	0
912	0	1056.08	2	3.640739079	1.0279	6.17	0	0	0	0	0	0	1	0	0	0	0	0	0	0
913	0	406.26	2	3.667655818	1.0498	8.24	0	0	0	0	0	0	1	0	0	0	0	0	0	0
914	0	18.35	2	3.692124184	0.025556	35.27	1	0	0	0	0	0	0	0	0	0	0	0	0	0
915	2	3531.97	2	3.73385282	0.022463	38.57	1	0	0	0	0	0	0	0	0	0	0	0	0	0
916	0	1609.84	2	3.767690635	0.022462	41.31	1	0	0	0	0	0	0	0	0	0	0	0	0	0
917	0	657.02	2	3.788724789	0.02364	43.2	1	0	0	0	0	0	0	0	0	0	0	0	0	0
918	0	10.97	2	3.692124184	0.97693	35.29	1	0	0	0	0	0	0	0	0	0	0	0	0	0
919	1	2266.11	2	3.73289634	1.0242	38.6	1	0	0	0	0	0	0	0	0	0	0	0	0	0
920	0	1101.3	2	3.766534699	1.0349	41.31	1	0	0	0	0	0	0	0	0	0	0	0	0	0
921	0	475.82	2	3.788045826	1.0221	43.24	1	0	0	0	0	0	0	0	0	0	0	0	0	0
922	0	6.88	2	3.692373343	0.018782	30.27	0	1	0	0	0	0	0	0	0	0	0	0	0	0
923	0	1741.93	2	3.728821061	0.028156	33.76	0	1	0	0	0	0	0	0	0	0	0	0	0	0
924	0	1683.97	2	3.770459441	0.022759	37.01	0	1	0	0	0	0	0	0	0	0	0	0	0	0
925	0	6.82	2	3.692373343	1.0166	30.27	0	1	0	0	0	0	0	0	0	0	0	0	0	0
926	0	1329.89	2	3.728821061	0.9983	33.78	0	1	0	0	0	0	0	0	0	0	0	0	0	0
927	0	1354.81	2	3.769537357	1.0024	37.04	0	1	0	0	0	0	0	0	0	0	0	0	0	0
928	0	24.21	2	3.692373343	0.007815	25.26	0	0	1	0	0	0	0	0	0	0	0	0	0	0
929	1	3026.1	2	3.737907685	0.014595	28.39	0	0	1	0	0	0	0	0	0	0	0	0	0	0
930	0	1281.34	2	3.777119243	0.021145	31.71	0	0	1	0	0	0	0	0	0	0	0	0	0	0
931	0	9.03	2	3.692124184	0.8896	25.27	0	0	1	0	0	0	0	0	0	0	0	0	0	0
932	0	1450.53	2	3.736716784	0.97307	28.44	0	0	1	0	0	0	0	0	0	0	0	0	0	0
933	0	723.45	2	3.77505715	0.99569	31.8	0	0	1	0	0	0	0	0	0	0	0	0	0	0
934	0	18.75	2	3.692373343	0.025797	20.27	0	0	0	1	0	0	0	0	0	0	0	0	0	0
935	0	3967.88	2	3.732417756	0.025179	23.62	0	0	0	1	0	0	0	0	0	0	0	0	0	0
936	0	2951.8	2	3.772071045	0.026293	26.92	0	0	0	1	0	0	0	0	0	0	0	0	0	0
937	0	7.34	2	3.692124184	0.97796	20.27	0	0	0	1	0	0	0	0	0	0	0	0	0	0
938	1	1647.92	2	3.731699451	1.0147	23.66	0	0	0	1	0	0	0	0	0	0	0	0	0	0
939	0	1366.38	2	3.770920164	1.0049	26.99	0	0	0	1	0	0	0	0	0	0	0	0	0	0
940	0	14.96	2	3.692124184	0.039239	15.27	0	0	0	0	1	0	0	0	0	0	0	0	0	0
941	1	3113.34	2	3.731938944	0.025612	18.63	0	0	0	0	1	0	0	0	0	0	0	0	0	0
942	0	2490.15	2	3.770920164	0.017129	21.98	0	0	0	0	1	0	0	0	0	0	0	0	0	0
943	0	5.71	2	3.692373343	1.0207	15.27	0	0	0	0	1	0	0	0	0	0	0	0	0	0
944	0	1492.25	2	3.73289634	1.0277	18.61	0	0	0	0	1	0	0	0	0	0	0	0	0	0
945	1	1103.14	2	3.771610852	1.0205	21.95	0	0	0	0	1	0	0	0	0	0	0	0	0	0
946	0	14.06	2	3.692124184	0.027977	10.27	0	0	0	0	0	1	0	0	0	0	0	0	0	0
947	0	2688.46	2	3.73289634	0.022047	13.6	0	0	0	0	0	1	0	0	0	0	0	0	0	0
948	0	1974.23	2	3.771610852	0.022384	16.94	0	0	0	0	0	1	0	0	0	0	0	0	0	0
949	0	6.22	2	3.692124184	0.94005	10.27	0	0	0	0	0	1	0	0	0	0	0	0	0	0
950	0	1462.2	2	3.73385282	0.99952	13.56	0	0	0	0	0	1	0	0	0	0	0	0	0	0
951	1	985.38	2	3.772301062	0.99048	16.92	0	0	0	0	0	1	0	0	0	0	0	0	0	0
952	0	631.2	2	3.708927149	0.029003	6.61	0	0	0	0	0	0	1	0	0	0	0	0	0	0
953	1	2346.34	2	3.740522687	0.024501	9.07	0	0	0	0	0	0	1	0	0	0	0	0	0	0
954	2	1918.36	2	3.773220603	0.020568	11.89	0	0	0	0	0	0	1	0	0	0	0	0	0	0
955	0	335.44	2	3.708191765	1.0101	6.63	0	0	0	0	0	0	1	0	0	0	0	0	0	0
956	1	1424.86	2	3.737669618	1.0128	9.09	0	0	0	0	0	0	1	0	0	0	0	0	0	0
957	1	1298.6	2	3.772531027	1.0319	11.92	0	0	0	0	0	0	1	0	0	0	0	0	0	0
958	0	1911.25	2	3.763986927	0.018106	6.17	0	0	0	0	0	0	0	1	0	0	0	0	0	0
959	1	726.15	2	3.787819402	0.014716	8.25	0	0	0	0	0	0	0	1	0	0	0	0	0	0
960	0	1052.59	2	3.765608987	1.0232	6.16	0	0	0	0	0	0	0	1	0	0	0	0	0	0
961	0	365.97	2	3.788498519	1.0267	8.21	0	0	0	0	0	0	0	1	0	0	0	0	0	0
962	0	18.09	2	3.809547214	0.025845	40.27	1	0	0	0	0	0	0	0	0	0	0	0	0	0
963	0	712.24	2	3.824938899	0.023031	41.63	1	0	0	0	0	0	0	0	0	0	0	0	0	0
964	0	2682.55	2	3.851423383	0.022332	44.01	1	0	0	0	0	0	0	0	0	0	0	0	0	0
965	0	10.67	2	3.809547214	0.97154	40.29	1	0	0	0	0	0	0	0	0	0	0	0	0	0
966	0	439.03	2	3.824502408	1.0067	41.65	1	0	0	0	0	0	0	0	0	0	0	0	0	0
967	0	1759.04	2	3.850785696	1.0282	44.04	1	0	0	0	0	0	0	0	0	0	0	0	0	0
968	0	6.95	2	3.809768771	0.018836	35.27	0	1	0	0	0	0	0	0	0	0	0	0	0	0
969	0	1725.82	2	3.842244111	0.028412	38.76	0	1	0	0	0	0	0	0	0	0	0	0	0	0
970	0	1096.91	2	3.871617591	0.02465	41.34	0	1	0	0	0	0	0	0	0	0	0	0	0	0
971	0	573.8	2	3.89406268	0.019689	43.29	0	1	0	0	0	0	0	0	0	0	0	0	0	0
972	0	6.59	2	3.809768771	1.039	35.27	0	1	0	0	0	0	0	0	0	0	0	0	0	0
973	1	1322.84	2	3.842244111	0.99962	38.78	0	1	0	0	0	0	0	0	0	0	0	0	0	0
974	0	871.36	2	3.87036733	1.0014	41.35	0	1	0	0	0	0	0	0	0	0	0	0	0	0
975	0	477.38	2	3.893655348	1.0057	43.32	0	1	0	0	0	0	0	0	0	0	0	0	0	0
976	0	24.12	2	3.809768771	0.007824	30.26	0	0	1	0	0	0	0	0	0	0	0	0	0	0
977	0	2976.19	2	3.850360345	0.014405	33.4	0	0	1	0	0	0	0	0	0	0	0	0	0	0
978	0	1257.88	2	3.88547367	0.021416	36.71	0	0	1	0	0	0	0	0	0	0	0	0	0	0
979	0	8.99	2	3.809547214	0.88951	30.27	0	0	1	0	0	0	0	0	0	0	0	0	0	0
980	0	1440.97	2	3.849296176	0.9729	33.44	0	0	1	0	0	0	0	0	0	0	0	0	0	0
981	0	715.76	2	3.883623531	0.99372	36.8	0	0	1	0	0	0	0	0	0	0	0	0	0	0
982	0	18.62	2	3.809768771	0.025906	25.27	0	0	0	1	0	0	0	0	0	0	0	0	0	0
983	1	3935.94	2	3.845455761	0.025248	28.62	0	0	0	1	0	0	0	0	0	0	0	0	0	0
984	1	2921.42	2	3.88094505	0.026406	31.92	0	0	0	1	0	0	0	0	0	0	0	0	0	0
985	0	7.14	2	3.809547214	0.97991	25.27	0	0	0	1	0	0	0	0	0	0	0	0	0	0
986	0	1632.31	2	3.844600329	1.0131	28.65	0	0	0	1	0	0	0	0	0	0	0	0	0	0
987	0	1353.03	2	3.879706404	1.0058	31.99	0	0	0	1	0	0	0	0	0	0	0	0	0	0
988	0	14.91	2	3.809547214	0.039251	20.27	0	0	0	0	1	0	0	0	0	0	0	0	0	0
989	0	3077.44	2	3.845028137	0.024867	23.63	0	0	0	0	1	0	0	0	0	0	0	0	0	0
990	0	2451.85	2	3.879912952	0.017098	26.97	0	0	0	0	1	0	0	0	0	0	0	0	0	0
991	0	5.69	2	3.809768771	1.0207	20.27	0	0	0	0	1	0	0	0	0	0	0	0	0	0
992	0	1479.11	2	3.845883203	1.026	23.6	0	0	0	0	1	0	0	0	0	0	0	0	0	0
993	1	1089.96	2	3.880738715	1.0196	26.95	0	0	0	0	1	0	0	0	0	0	0	0	0	0
994	0	14.02	2	3.809547214	0.024223	15.27	0	0	0	0	0	1	0	0	0	0	0	0	0	0
995	1	2658.92	2	3.845883203	0.021421	18.6	0	0	0	0	0	1	0	0	0	0	0	0	0	0
996	2	1954.51	2	3.880532338	0.022347	21.94	0	0	0	0	0	1	0	0	0	0	0	0	0	0
997	0	5.93	2	3.809547214	0.96056	15.27	0	0	0	0	0	1	0	0	0	0	0	0	0	0
998	1	1448.3	2	3.846737539	0.99975	18.56	0	0	0	0	0	1	0	0	0	0	0	0	0	0
999	1	973	2	3.881357591	0.98945	21.92	0	0	0	0	0	1	0	0	0	0	0	0	0	0
1000	0	13.11	2	3.809547214	0.01461	10.27	0	0	0	0	0	0	1	0	0	0	0	0	0	0
1001	0	2904.73	2	3.846737539	0.025116	13.56	0	0	0	0	0	0	1	0	0	0	0	0	0	0
1002	0	1893.97	2	3.881769962	0.020736	16.89	0	0	0	0	0	0	1	0	0	0	0	0	0	0
1003	0	6.13	2	3.809325607	1.0309	10.28	0	0	0	0	0	0	1	0	0	0	0	0	0	0
1004	2	1729.85	2	3.845028137	1.0124	13.62	0	0	0	0	0	0	1	0	0	0	0	0	0	0
1005	0	1276.85	2	3.881357591	1.0369	16.92	0	0	0	0	0	0	1	0	0	0	0	0	0	0
1006	1	642.83	2	3.824502408	0.024298	6.61	0	0	0	0	0	0	0	1	0	0	0	0	0	0
1007	0	2619.61	2	3.850573043	0.020713	9.07	0	0	0	0	0	0	0	1	0	0	0	0	0	0
1008	2	2311.49	2	3.881357591	0.017116	11.91	0	0	0	0	0	0	0	1	0	0	0	0	0	0
1009	0	325.37	2	3.823410347	1.0246	6.65	0	0	0	0	0	0	0	1	0	0	0	0	0	0
1010	1	1435.96	2	3.849721979	1.024	9.07	0	0	0	0	0	0	0	1	0	0	0	0	0	0
1011	0	1242.32	2	3.8823882	1.0254	11.85	0	0	0	0	0	0	0	1	0	0	0	0	0	0
1012	0	1757.85	2	3.873282177	0.019164	6.17	0	0	0	0	0	0	0	0	1	0	0	0	0	0
1013	0	678.55	2	3.894876847	0.022415	8.25	0	0	0	0	0	0	0	0	1	0	0	0	0	0
1014	0	997.47	2	3.87286629	1.007	6.18	0	0	0	0	0	0	0	0	1	0	0	0	0	0
1015	0	386.05	2	3.894876847	1.0155	8.25	0	0	0	0	0	0	0	0	1	0	0	0	0	0
1016	0	12.64	2	3.914619631	0.036853	45.28	1	0	0	0	0	0	0	0	0	0	0	0	0	0
1017	0	8.18	2	3.91442013	0.99381	45.28	1	0	0	0	0	0	0	0	0	0	0	0	0	0
1018	0	6.93	2	3.914819093	0.018818	40.27	0	1	0	0	0	0	0	0	0	0	0	0	0	0
1019	0	260.19	2	3.927305629	0.030506	41.7	0	1	0	0	0	0	0	0	0	0	0	0	0	0
1020	0	1381.51	2	3.94661765	0.029093	44.09	0	1	0	0	0	0	0	0	0	0	0	0	0	0
1021	0	6.57	2	3.914819093	1.0392	40.27	0	1	0	0	0	0	0	0	0	0	0	0	0	0
1022	0	196.42	2	3.928093186	1.0084	41.66	0	1	0	0	0	0	0	0	0	0	0	0	0	0
1023	0	1061.68	2	3.94661765	0.99982	44.11	0	1	0	0	0	0	0	0	0	0	0	0	0	0
1024	0	24.33	2	3.914819093	0.007813	35.26	0	0	1	0	0	0	0	0	0	0	0	0	0	0
1025	0	2922.18	2	3.951436008	0.014668	38.4	0	0	1	0	0	0	0	0	0	0	0	0	0	0
1026	0	949.17	2	3.980429038	0.019378	41.24	0	0	1	0	0	0	0	0	0	0	0	0	0	0
1027	0	289.6	2	3.991942629	0.029543	43.25	0	0	1	0	0	0	0	0	0	0	0	0	0	0
1028	0	9.09	2	3.914619631	0.88984	35.27	0	0	1	0	0	0	0	0	0	0	0	0	0	0
1029	0	1429.16	2	3.950474192	0.97094	38.43	0	0	1	0	0	0	0	0	0	0	0	0	0	0
1030	1	520.4	2	3.978185208	0.99311	41.28	0	0	1	0	0	0	0	0	0	0	0	0	0	0
1031	0	185.56	2	3.991203803	0.97923	43.29	0	0	1	0	0	0	0	0	0	0	0	0	0	0
1032	0	17.91	2	3.914819093	0.02685	30.27	0	0	0	1	0	0	0	0	0	0	0	0	0	0
1033	1	3896.72	2	3.947003974	0.02552	33.62	0	0	0	1	0	0	0	0	0	0	0	0	0	0
1034	0	2884.01	2	3.979120749	0.026699	36.92	0	0	0	1	0	0	0	0	0	0	0	0	0	0
1035	0	6.43	2	3.914619631	0.94329	30.27	0	0	0	1	0	0	0	0	0	0	0	0	0	0
1036	0	1603.11	2	3.946231177	1.0114	33.66	0	0	0	1	0	0	0	0	0	0	0	0	0	0
1037	1	1332.35	2	3.977997994	1.0079	36.99	0	0	0	1	0	0	0	0	0	0	0	0	0	0
1038	0	14.65	2	3.914619631	0.039854	25.27	0	0	0	0	1	0	0	0	0	0	0	0	0	0
1039	1	3026.65	2	3.94661765	0.024881	28.63	0	0	0	0	1	0	0	0	0	0	0	0	0	0
1040	0	2408.51	2	3.978185208	0.017069	31.98	0	0	0	0	1	0	0	0	0	0	0	0	0	0
1041	0	5.67	2	3.914819093	1.0207	25.27	0	0	0	0	1	0	0	0	0	0	0	0	0	0
1042	0	1471.96	2	3.947390149	1.0279	28.6	0	0	0	0	1	0	0	0	0	0	0	0	0	0
1043	1	1082.29	2	3.978933711	1.0196	31.95	0	0	0	0	1	0	0	0	0	0	0	0	0	0
1044	0	13.97	2	3.914619631	0.024231	20.27	0	0	0	0	0	1	0	0	0	0	0	0	0	0
1045	2	2616.37	2	3.947390149	0.021411	23.6	0	0	0	0	0	1	0	0	0	0	0	0	0	0
1046	1	1910.98	2	3.978746637	0.022576	26.95	0	0	0	0	0	1	0	0	0	0	0	0	0	0
1047	0	5.91	2	3.914619631	0.96049	20.27	0	0	0	0	0	1	0	0	0	0	0	0	0	0
1048	0	1421.74	2	3.947969132	0.99811	23.56	0	0	0	0	0	1	0	0	0	0	0	0	0	0
1049	1	959.56	2	3.979307752	0.99087	26.92	0	0	0	0	0	1	0	0	0	0	0	0	0	0
1050	0	12.76	2	3.914619631	0.015172	15.27	0	0	0	0	0	0	1	0	0	0	0	0	0	0
1051	2	2863.3	2	3.948162052	0.024944	18.56	0	0	0	0	0	0	1	0	0	0	0	0	0	0
1052	0	1862.98	2	3.979868552	0.020254	21.89	0	0	0	0	0	0	1	0	0	0	0	0	0	0
1053	0	5.99	2	3.914619631	1.0347	15.28	0	0	0	0	0	0	1	0	0	0	0	0	0	0
1054	0	1687.88	2	3.94661765	1.0108	18.63	0	0	0	0	0	0	1	0	0	0	0	0	0	0
1055	0	1261.83	2	3.979307752	1.0382	21.92	0	0	0	0	0	0	1	0	0	0	0	0	0	0
1056	0	16.67	2	3.914619631	0.042492	10.28	0	0	0	0	0	0	0	1	0	0	0	0	0	0
1057	1	3158.5	2	3.94719708	0.020598	13.6	0	0	0	0	0	0	0	1	0	0	0	0	0	0
1058	3	2251.76	2	3.979307752	0.016135	16.91	0	0	0	0	0	0	0	1	0	0	0	0	0	0
1059	0	6.37	2	3.914619631	0.93415	10.28	0	0	0	0	0	0	0	1	0	0	0	0	0	0
1060	1	1720.94	2	3.946424432	1.0276	13.63	0	0	0	0	0	0	0	1	0	0	0	0	0	0
1061	1	1217.51	2	3.980429038	1.0241	16.86	0	0	0	0	0	0	0	1	0	0	0	0	0	0
1062	0	569.24	2	3.927896355	0.0188	6.61	0	0	0	0	0	0	0	0	1	0	0	0	0	0
1063	2	2358.39	2	3.951243719	0.018453	9.07	0	0	0	0	0	0	0	0	1	0	0	0	0	0
1064	1	2108.13	2	3.979307752	0.020513	11.91	0	0	0	0	0	0	0	0	1	0	0	0	0	0
1065	0	285.4	2	3.927502576	1.0099	6.63	0	0	0	0	0	0	0	0	1	0	0	0	0	0
1066	0	1280.13	2	3.950281718	1.0048	9.09	0	0	0	0	0	0	0	0	1	0	0	0	0	0
1067	0	1193.21	2	3.979120749	1.0089	11.92	0	0	0	0	0	0	0	0	1	0	0	0	0	0
1068	2	1606.47	2	3.971234865	0.014712	6.17	0	0	0	0	0	0	0	0	0	1	0	0	0	0
1069	0	646.94	2	3.991203803	0.012983	8.27	0	0	0	0	0	0	0	0	0	1	0	0	0	0
1070	2	851.21	2	3.972176928	0.99376	6.17	0	0	0	0	0	0	0	0	0	1	0	0	0	0
1071	0	315.91	2	3.991757973	1.0128	8.25	0	0	0	0	0	0	0	0	0	1	0	0	0	0
1072	0	4.66	2	4.009694033	0.027833	45.27	0	1	0	0	0	0	0	0	0	0	0	0	0	0
1073	0	5.59	2	4.009875406	1.0848	45.26	0	1	0	0	0	0	0	0	0	0	0	0	0	0
1074	0	23.49	2	4.009875406	0.008074	40.26	0	0	1	0	0	0	0	0	0	0	0	0	0	0
1075	0	711.23	2	4.022669526	0.013481	41.61	0	0	1	0	0	0	0	0	0	0	0	0	0	0
1076	1	2077.14	2	4.049172844	0.015521	43.93	0	0	1	0	0	0	0	0	0	0	0	0	0	0
1077	0	9.06	2	4.009694033	0.88972	40.27	0	0	1	0	0	0	0	0	0	0	0	0	0	0
1078	0	333.3	2	4.022669526	0.95156	41.61	0	0	1	0	0	0	0	0	0	0	0	0	0	0
1079	0	1045.98	2	4.047951523	0.97976	43.95	0	0	1	0	0	0	0	0	0	0	0	0	0	0
1080	0	18.02	2	4.009875406	0.026925	35.27	0	0	0	1	0	0	0	0	0	0	0	0	0	0
1081	0	3827.76	2	4.039184151	0.025559	38.62	0	0	0	1	0	0	0	0	0	0	0	0	0	0
1082	0	1913.66	2	4.063025879	0.026267	41.31	0	0	0	1	0	0	0	0	0	0	0	0	0	0
1083	0	888.3	2	4.080245638	0.025774	43.24	0	0	0	1	0	0	0	0	0	0	0	0	0	0
1084	1	6.49	2	4.009694033	0.94349	35.27	0	0	0	1	0	0	0	0	0	0	0	0	0	0
1085	0	1563.07	2	4.038479429	1.0121	38.66	0	0	0	1	0	0	0	0	0	0	0	0	0	0
1086	0	861.94	2	4.060960118	1.0123	41.33	0	0	0	1	0	0	0	0	0	0	0	0	0	0
1087	0	448.05	2	4.07973841	0.99031	43.28	0	0	0	1	0	0	0	0	0	0	0	0	0	0
1088	0	14.6	2	4.009694033	0.039867	30.27	0	0	0	0	1	0	0	0	0	0	0	0	0	0
1089	2	2953.05	2	4.038831852	0.025406	33.63	0	0	0	0	1	0	0	0	0	0	0	0	0	0
1090	1	2356.92	2	4.067658297	0.01686	36.98	0	0	0	0	1	0	0	0	0	0	0	0	0	0
1091	0	5.65	2	4.009875406	1.0207	30.27	0	0	0	0	1	0	0	0	0	0	0	0	0	0
1092	1	1423.51	2	4.039360254	1.028	33.6	0	0	0	0	1	0	0	0	0	0	0	0	0	0
1093	0	1046.04	2	4.068171688	1.0197	36.95	0	0	0	0	1	0	0	0	0	0	0	0	0	0
1094	0	13.74	2	4.009694033	0.024553	25.27	0	0	0	0	0	1	0	0	0	0	0	0	0	0
1095	1	2563.83	2	4.039536326	0.021164	28.59	0	0	0	0	0	1	0	0	0	0	0	0	0	0
1096	1	1864.62	2	4.068171688	0.022843	31.94	0	0	0	0	0	1	0	0	0	0	0	0	0	0
1097	0	5.53	2	4.009694033	0.95128	25.28	0	0	0	0	0	1	0	0	0	0	0	0	0	0
1098	1	1381.6	2	4.040064355	1.0022	28.56	0	0	0	0	0	1	0	0	0	0	0	0	0	0
1099	0	930.24	2	4.068513802	0.9971	31.92	0	0	0	0	0	1	0	0	0	0	0	0	0	0
1100	0	12.52	2	4.009875406	0.015408	20.28	0	0	0	0	0	0	1	0	0	0	0	0	0	0
1101	1	2789.18	2	4.040240303	0.024575	23.56	0	0	0	0	0	0	1	0	0	0	0	0	0	0
1102	2	1834.44	2	4.06919768	0.019357	26.9	0	0	0	0	0	0	1	0	0	0	0	0	0	0
1103	0	5.95	2	4.009694033	1.033	20.28	0	0	0	0	0	0	1	0	0	0	0	0	0	0
1104	2	1655.54	2	4.038831852	1.0101	23.64	0	0	0	0	0	0	1	0	0	0	0	0	0	0
1105	0	1235.9	2	4.068684815	1.0367	26.92	0	0	0	0	0	0	1	0	0	0	0	0	0	0
1106	0	16.15	2	4.009694033	0.044277	15.28	0	0	0	0	0	0	0	1	0	0	0	0	0	0
1107	4	3053.07	2	4.039360254	0.019245	18.61	0	0	0	0	0	0	0	1	0	0	0	0	0	0
1108	4	2179.27	2	4.068684815	0.015807	21.91	0	0	0	0	0	0	0	1	0	0	0	0	0	0
1109	0	6.2	2	4.009694033	0.91686	15.28	0	0	0	0	0	0	0	1	0	0	0	0	0	0
1110	4	1676.56	2	4.038655656	1.0306	18.63	0	0	0	0	0	0	0	1	0	0	0	0	0	0
1111	1	1163.67	2	4.069710281	1.0281	21.85	0	0	0	0	0	0	0	1	0	0	0	0	0	0
1112	0	16.38	2	4.009875406	0.020227	10.27	0	0	0	0	0	0	0	0	1	0	0	0	0	0
1113	2	2797.84	2	4.039184151	0.01848	13.61	0	0	0	0	0	0	0	0	1	0	0	0	0	0
1114	1	2012.17	2	4.068684815	0.020313	16.91	0	0	0	0	0	0	0	0	1	0	0	0	0	0
1115	0	5.49	2	4.009694033	1.0696	10.27	0	0	0	0	0	0	0	0	1	0	0	0	0	0
1116	1	1491.52	2	4.038303171	1.001	13.65	0	0	0	0	0	0	0	0	1	0	0	0	0	0
1117	1	1137.98	2	4.068513802	1.0103	16.92	0	0	0	0	0	0	0	0	1	0	0	0	0	0
1118	1	513.96	2	4.021953065	0.018901	6.6	0	0	0	0	0	0	0	0	0	1	0	0	0	0
1119	0	2112.78	2	4.043226691	0.016575	9.08	0	0	0	0	0	0	0	0	0	1	0	0	0	0
1120	1	1942.06	2	4.068000587	0.014018	11.93	0	0	0	0	0	0	0	0	0	1	0	0	0	0
1121	0	234.28	2	4.02123609	0.978	6.61	0	0	0	0	0	0	0	0	0	1	0	0	0	0
1122	1	1064.12	2	4.041646773	0.99181	9.08	0	0	0	0	0	0	0	0	0	1	0	0	0	0
1123	1	978.86	2	4.068684815	1.0086	11.91	0	0	0	0	0	0	0	0	0	1	0	0	0	0
1124	0	1162.28	2	4.061304708	0.019101	6.18	0	0	0	0	0	0	0	0	0	0	1	0	0	0
1125	0	461.76	2	4.07973841	0.021436	8.26	0	0	0	0	0	0	0	0	0	0	1	0	0	0
1126	0	641.89	2	4.060615409	0.96204	6.18	0	0	0	0	0	0	0	0	0	0	1	0	0	0
1127	0	261.56	2	4.079907514	0.95798	8.27	0	0	0	0	0	0	0	0	0	0	1	0	0	0
1128	0	17.5	2	4.096841442	0.010812	45.26	0	0	1	0	0	0	0	0	0	0	0	0	0	0
1129	0	6.26	2	4.096342565	0.97046	45.29	0	0	1	0	0	0	0	0	0	0	0	0	0	0
1130	0	17.57	2	4.096675178	0.025097	40.27	0	0	0	1	0	0	0	0	0	0	0	0	0	0
1131	0	724.31	2	4.107589789	0.025154	41.64	0	0	0	1	0	0	0	0	0	0	0	0	0	0
1132	1	2833.12	2	4.126811752	0.026362	44.03	0	0	0	1	0	0	0	0	0	0	0	0	0	0
1133	0	5.88	2	4.096508885	0.93841	40.28	0	0	0	1	0	0	0	0	0	0	0	0	0	0
1134	0	281.46	2	4.107754249	0.99545	41.64	0	0	0	1	0	0	0	0	0	0	0	0	0	0
1135	1	1188.67	2	4.125843229	1.012	44.07	0	0	0	1	0	0	0	0	0	0	0	0	0	0
1136	0	14.59	2	4.096675178	0.040225	35.28	0	0	0	0	1	0	0	0	0	0	0	0	0	0
1137	1	2886.28	2	4.123255906	0.024247	38.63	0	0	0	0	1	0	0	0	0	0	0	0	0	0
1138	0	1524.55	2	4.144245221	0.017295	41.32	0	0	0	0	1	0	0	0	0	0	0	0	0	0
1139	1	758.16	2	4.160600358	0.016624	43.28	0	0	0	0	1	0	0	0	0	0	0	0	0	0
1140	0	5.34	2	4.096675178	1.005	35.26	0	0	0	0	1	0	0	0	0	0	0	0	0	0
1141	1	1387.12	2	4.123579687	1.0259	38.6	0	0	0	0	1	0	0	0	0	0	0	0	0	0
1142	0	702.26	2	4.145196092	1.0126	41.32	0	0	0	0	1	0	0	0	0	0	0	0	0	0
1143	1	325.53	2	4.160600358	1.026	43.28	0	0	0	0	1	0	0	0	0	0	0	0	0	0
1144	0	13.19	2	4.096508885	0.015781	30.27	0	0	0	0	0	1	0	0	0	0	0	0	0	0
1145	4	2462.88	2	4.123741539	0.020466	33.6	0	0	0	0	0	1	0	0	0	0	0	0	0	0
1146	0	1803	2	4.150252194	0.023219	36.94	0	0	0	0	0	1	0	0	0	0	0	0	0	0
1147	0	5.39	2	4.096508885	0.95904	30.28	0	0	0	0	0	1	0	0	0	0	0	0	0	0
1148	1	1332.78	2	4.124388684	1.0041	33.56	0	0	0	0	0	1	0	0	0	0	0	0	0	0
1149	3	902.68	2	4.150567353	0.99395	36.93	0	0	0	0	0	1	0	0	0	0	0	0	0	0
1150	0	11.75	2	4.096508885	0.016352	25.27	0	0	0	0	0	0	1	0	0	0	0	0	0	0
1151	3	2718.96	2	4.124388684	0.024707	28.56	0	0	0	0	0	0	1	0	0	0	0	0	0	0
1152	2	1781.59	2	4.151039906	0.01886	31.9	0	0	0	0	0	0	1	0	0	0	0	0	0	0
1153	0	5.92	2	4.096508885	1.033	25.28	0	0	0	0	0	0	1	0	0	0	0	0	0	0
1154	0	1600.21	2	4.123255906	1.0079	28.64	0	0	0	0	0	0	1	0	0	0	0	0	0	0
1155	0	1194.79	2	4.150567353	1.0384	31.91	0	0	0	0	0	0	1	0	0	0	0	0	0	0
1156	0	15.81	2	4.096508885	0.045091	20.28	0	0	0	0	0	0	0	1	0	0	0	0	0	0
1157	5	2930.23	2	4.123579687	0.018452	23.6	0	0	0	0	0	0	0	1	0	0	0	0	0	0
1158	1	2082	2	4.150724896	0.016011	26.92	0	0	0	0	0	0	0	1	0	0	0	0	0	0
1159	1	6.08	2	4.096508885	0.91542	20.28	0	0	0	0	0	0	0	1	0	0	0	0	0	0
1160	3	1590.19	2	4.123093976	1.0357	23.63	0	0	0	0	0	0	0	1	0	0	0	0	0	0
1161	1	1090.02	2	4.151669629	1.0351	26.84	0	0	0	0	0	0	0	1	0	0	0	0	0	0
1162	0	15.38	2	4.096508885	0.021741	15.27	0	0	0	0	0	0	0	0	1	0	0	0	0	0
1163	2	2686.07	2	4.12341781	0.018017	18.6	0	0	0	0	0	0	0	0	1	0	0	0	0	0
1164	4	1932.13	2	4.150567353	0.019815	21.91	0	0	0	0	0	0	0	0	1	0	0	0	0	0
1165	0	5.52	2	4.096508885	1.0664	15.27	0	0	0	0	0	0	0	0	1	0	0	0	0	0
1166	1	1418.49	2	4.122770036	1.0054	18.66	0	0	0	0	0	0	0	0	1	0	0	0	0	0
1167	2	1098.74	2	4.150567353	1.0154	21.92	0	0	0	0	0	0	0	0	1	0	0	0	0	0
1168	0	9.74	2	4.096508885	0.019573	10.27	0	0	0	0	0	0	0	0	0	1	0	0	0	0
1169	3	2488.13	2	4.12341781	0.01778	13.6	0	0	0	0	0	0	0	0	0	1	0	0	0	0
1170	3	1819.14	2	4.150094577	0.01331	16.95	0	0	0	0	0	0	0	0	0	1	0	0	0	0
1171	0	3.5	2	4.096176217	0.98301	10.3	0	0	0	0	0	0	0	0	0	1	0	0	0	0
1172	1	1225.45	2	4.122770036	0.98967	13.66	0	0	0	0	0	0	0	0	0	1	0	0	0	0
1173	3	916.5	2	4.150567353	1.0014	16.9	0	0	0	0	0	0	0	0	0	1	0	0	0	0
1174	0	293.32	2	4.106931678	0.012057	6.64	0	0	0	0	0	0	0	0	0	0	1	0	0	0
1175	1	1405.19	2	4.125197026	0.016501	9.09	0	0	0	0	0	0	0	0	0	0	1	0	0	0
1176	2	1375.64	2	4.150094577	0.02015	11.95	0	0	0	0	0	0	0	0	0	0	1	0	0	0
1177	0	164.07	2	4.107425302	0.99431	6.62	0	0	0	0	0	0	0	0	0	0	1	0	0	0
1178	1	762.03	2	4.125197026	0.97026	9.1	0	0	0	0	0	0	0	0	0	0	1	0	0	0
1179	1	760.34	2	4.149779269	0.95716	11.96	0	0	0	0	0	0	0	0	0	0	1	0	0	0
1180	1	975.62	2	4.142658423	0.021495	6.18	0	0	0	0	0	0	0	0	0	0	0	1	0	0
1181	0	415.63	2	4.161068194	0.023623	8.26	0	0	0	0	0	0	0	0	0	0	0	1	0	0
1182	0	491.38	2	4.141864078	1.0247	6.18	0	0	0	0	0	0	0	0	0	0	0	1	0	0
1183	0	223.23	2	4.161068194	1.0286	8.26	0	0	0	0	0	0	0	0	0	0	0	1	0	0
1184	0	11.07	2	4.1765388	0.014987	45.27	0	0	0	1	0	0	0	0	0	0	0	0	0	0
1185	0	4.29	2	4.176231722	0.93326	45.28	0	0	0	1	0	0	0	0	0	0	0	0	0	0
1186	0	14.08	2	4.1765388	0.029251	40.27	0	0	0	0	1	0	0	0	0	0	0	0	0	0
1187	0	531.51	2	4.186923744	0.030863	41.63	0	0	0	0	1	0	0	0	0	0	0	0	0	0
1188	2	2122.42	2	4.203946072	0.022817	44.03	0	0	0	0	1	0	0	0	0	0	0	0	0	0
1189	0	4.99	2	4.1765388	0.9714	40.27	0	0	0	0	1	0	0	0	0	0	0	0	0	0
1190	1	255.13	2	4.186619838	1.0448	41.63	0	0	0	0	1	0	0	0	0	0	0	0	0	0
1191	1	1002.45	2	4.204394067	1.0116	44.02	0	0	0	0	1	0	0	0	0	0	0	0	0	0
1192	0	12.32	2	4.176385273	0.017025	35.27	0	0	0	0	0	1	0	0	0	0	0	0	0	0
1193	1	2367.17	2	4.201553369	0.020306	38.6	0	0	0	0	0	1	0	0	0	0	0	0	0	0
1194	0	1174.34	2	4.221270856	0.022176	41.31	0	0	0	0	0	1	0	0	0	0	0	0	0	0
1195	0	561.44	2	4.235844124	0.027317	43.28	0	0	0	0	0	1	0	0	0	0	0	0	0	0
1196	0	5.38	2	4.176385273	0.95885	35.27	0	0	0	0	0	1	0	0	0	0	0	0	0	0
1197	0	1281.41	2	4.202152082	1.0008	38.56	0	0	0	0	0	1	0	0	0	0	0	0	0	0
1198	0	579.87	2	4.221857883	0.99598	41.29	0	0	0	0	0	1	0	0	0	0	0	0	0	0
1199	0	267.53	2	4.236133434	0.98665	43.27	0	0	0	0	0	1	0	0	0	0	0	0	0	0
1200	0	10.91	2	4.176385273	0.017561	30.27	0	0	0	0	0	0	1	0	0	0	0	0	0	0
1201	2	2565.09	2	4.202002437	0.024427	33.56	0	0	0	0	0	0	1	0	0	0	0	0	0	0
1202	0	1685.71	2	4.226687749	0.019384	36.91	0	0	0	0	0	0	1	0	0	0	0	0	0	0
1203	0	5.2	2	4.176385273	1.05	30.28	0	0	0	0	0	0	1	0	0	0	0	0	0	0
1204	1	1536.99	2	4.200954297	1.0098	33.63	0	0	0	0	0	0	1	0	0	0	0	0	0	0
1205	0	1133.16	2	4.226395693	1.0324	36.92	0	0	0	0	0	0	1	0	0	0	0	0	0	0
1206	0	15.39	2	4.176385273	0.045976	25.28	0	0	0	0	0	0	0	1	0	0	0	0	0	0
1207	6	2769.2	2	4.201403635	0.018316	28.6	0	0	0	0	0	0	0	1	0	0	0	0	0	0
1208	1	1968.36	2	4.226395693	0.016247	31.91	0	0	0	0	0	0	0	1	0	0	0	0	0	0
1209	0	5.87	2	4.176385273	0.92189	25.27	0	0	0	0	0	0	0	1	0	0	0	0	0	0
1210	2	1480.35	2	4.200804473	1.0399	28.62	0	0	0	0	0	0	0	1	0	0	0	0	0	0
1211	2	999.2	2	4.227417516	1.03	31.84	0	0	0	0	0	0	0	1	0	0	0	0	0	0
1212	0	14.49	2	4.176385273	0.023007	20.27	0	0	0	0	0	0	0	0	1	0	0	0	0	0
1213	1	2521.16	2	4.201253878	0.018195	23.61	0	0	0	0	0	0	0	0	1	0	0	0	0	0
1214	3	1794.46	2	4.226395693	0.020855	26.9	0	0	0	0	0	0	0	0	1	0	0	0	0	0
1215	0	4.36	2	4.176231722	1.1477	20.27	0	0	0	0	0	0	0	0	1	0	0	0	0	0
1216	4	1330.79	2	4.200354867	1.0048	23.65	0	0	0	0	0	0	0	0	1	0	0	0	0	0
1217	2	1025.77	2	4.226395693	1.025	26.92	0	0	0	0	0	0	0	0	1	0	0	0	0	0
1218	0	9.16	2	4.176385273	0.021035	15.27	0	0	0	0	0	0	0	0	0	1	0	0	0	0
1219	2	2307.06	2	4.201253878	0.017659	18.6	0	0	0	0	0	0	0	0	0	1	0	0	0	0
1220	3	1708.65	2	4.225811325	0.012406	21.95	0	0	0	0	0	0	0	0	0	1	0	0	0	0
1221	0	3.46	2	4.176078147	0.99245	15.3	0	0	0	0	0	0	0	0	0	1	0	0	0	0
1222	3	1137.47	2	4.200504758	0.97599	18.65	0	0	0	0	0	0	0	0	0	1	0	0	0	0
1223	0	859.98	2	4.226395693	0.99088	21.9	0	0	0	0	0	0	0	0	0	1	0	0	0	0
1224	0	6.1	2	4.176385273	0	10.27	0	0	0	0	0	0	0	0	0	0	1	0	0	0
1225	4	1537.54	2	4.199755077	0.016131	13.67	0	0	0	0	0	0	0	0	0	0	1	0	0	0
1226	3	1256.35	2	4.22566518	0.020667	16.94	0	0	0	0	0	0	0	0	0	0	1	0	0	0
1227	0	4.04	2	4.176385273	1.003	10.27	0	0	0	0	0	0	0	0	0	0	1	0	0	0
1228	3	831	2	4.199755077	0.98649	13.68	0	0	0	0	0	0	0	0	0	0	1	0	0	0
1229	2	690.71	2	4.225372825	0.95663	16.95	0	0	0	0	0	0	0	0	0	0	1	0	0	0
1230	0	236.72	2	4.185707568	0.018019	6.67	0	0	0	0	0	0	0	0	0	0	0	1	0	0
1231	3	1127.83	2	4.202600881	0.019903	9.12	0	0	0	0	0	0	0	0	0	0	0	1	0	0
1232	3	1145.57	2	4.225519013	0.023356	11.95	0	0	0	0	0	0	0	0	0	0	0	1	0	0
1233	1	134.18	2	4.186771802	1.0381	6.61	0	0	0	0	0	0	0	0	0	0	0	1	0	0
1234	0	565.55	2	4.202750436	1.0298	9.14	0	0	0	0	0	0	0	0	0	0	0	1	0	0
1235	4	594.99	2	4.224787858	1.0272	11.98	0	0	0	0	0	0	0	0	0	0	0	1	0	0
1236	3	680.55	2	4.219360636	0.018849	6.16	0	0	0	0	0	0	0	0	0	0	0	0	1	0
1237	0	278.87	2	4.235554731	0.015317	8.29	0	0	0	0	0	0	0	0	0	0	0	0	1	0
1238	1	355.6	2	4.219654753	0.99696	6.15	0	0	0	0	0	0	0	0	0	0	0	0	1	0
1239	0	138.91	2	4.235554731	0.9509	8.3	0	0	0	0	0	0	0	0	0	0	0	0	1	0
1240	0	9.95	2	4.250493245	0.027895	45.27	0	0	0	0	1	0	0	0	0	0	0	0	0	0
1241	0	2.73	2	4.250350663	0.84195	45.26	0	0	0	0	1	0	0	0	0	0	0	0	0	0
1242	0	11.84	2	4.250350663	0.017667	40.27	0	0	0	0	0	1	0	0	0	0	0	0	0	0
1243	0	443.89	2	4.260000234	0.021048	41.63	0	0	0	0	0	1	0	0	0	0	0	0	0	0
1244	1	1645.9	2	4.276249366	0.019126	44.01	0	0	0	0	0	1	0	0	0	0	0	0	0	0
1245	0	5.02	2	4.250350663	0.98312	40.28	0	0	0	0	0	1	0	0	0	0	0	0	0	0
1246	0	255.78	2	4.259859001	1.0107	41.64	0	0	0	0	0	1	0	0	0	0	0	0	0	0
1247	1	877.66	2	4.27722152	1.0008	43.99	0	0	0	0	0	1	0	0	0	0	0	0	0	0
1248	0	10.69	2	4.250350663	0.018103	35.27	0	0	0	0	0	0	1	0	0	0	0	0	0	0
1249	2	2365.56	2	4.273884476	0.025378	38.55	0	0	0	0	0	0	1	0	0	0	0	0	0	0
1250	4	1079.69	2	4.292785501	0.020699	41.31	0	0	0	0	0	0	1	0	0	0	0	0	0	0
1251	0	476.9	2	4.305955198	0.019929	43.24	0	0	0	0	0	0	1	0	0	0	0	0	0	0
1252	0	5.25	2	4.250350663	1.0497	35.28	0	0	0	0	0	0	1	0	0	0	0	0	0	0
1253	1	1439.63	2	4.273048472	1.0092	38.62	0	0	0	0	0	0	1	0	0	0	0	0	0	0
1254	0	713.64	2	4.292238679	1.0267	41.31	0	0	0	0	0	0	1	0	0	0	0	0	0	0
1255	0	328.12	2	4.306090069	1.045	43.25	0	0	0	0	0	0	1	0	0	0	0	0	0	0
1256	0	13.97	2	4.25020806	0.040372	30.27	0	0	0	0	0	0	0	1	0	0	0	0	0	0
1257	4	2561.04	2	4.273187855	0.017185	33.59	0	0	0	0	0	0	0	1	0	0	0	0	0	0
1258	1	1823.56	2	4.29687716	0.015618	36.91	0	0	0	0	0	0	0	1	0	0	0	0	0	0
1259	0	5.56	2	4.250350663	0.93702	30.27	0	0	0	0	0	0	0	1	0	0	0	0	0	0
1260	1	1327.38	2	4.27290907	1.0334	33.62	0	0	0	0	0	0	0	1	0	0	0	0	0	0
1261	5	898.22	2	4.297693486	1.0401	36.84	0	0	0	0	0	0	0	1	0	0	0	0	0	0
1262	0	13.02	2	4.250350663	0.02551	25.27	0	0	0	0	0	0	0	0	1	0	0	0	0	0
1263	2	2256.95	2	4.273048472	0.018312	28.6	0	0	0	0	0	0	0	0	1	0	0	0	0	0
1264	2	1595.35	2	4.296604903	0.021787	31.91	0	0	0	0	0	0	0	0	1	0	0	0	0	0
1265	0	3.95	2	4.250350663	1.1643	25.28	0	0	0	0	0	0	0	0	1	0	0	0	0	0
1266	2	1210.47	2	4.272351268	1.01	28.65	0	0	0	0	0	0	0	0	1	0	0	0	0	0
1267	1	918.7	2	4.296604903	1.0246	31.92	0	0	0	0	0	0	0	0	1	0	0	0	0	0
1268	0	8.9	2	4.250350663	0.021556	20.27	0	0	0	0	0	0	0	0	0	1	0	0	0	0
1269	4	2082.93	2	4.273048472	0.017731	23.59	0	0	0	0	0	0	0	0	0	1	0	0	0	0
1270	3	1510.27	2	4.296060166	0.011793	26.93	0	0	0	0	0	0	0	0	0	1	0	0	0	0
1271	0	3.45	2	4.250065437	0.99237	20.3	0	0	0	0	0	0	0	0	0	1	0	0	0	0
1272	1	1030.86	2	4.272630208	0.96893	23.65	0	0	0	0	0	0	0	0	0	1	0	0	0	0
1273	2	772.17	2	4.296604903	1.0018	26.89	0	0	0	0	0	0	0	0	0	1	0	0	0	0
1274	0	5.01	2	4.250350663	0	15.27	0	0	0	0	0	0	0	0	0	0	1	0	0	0
1275	6	1343.51	2	4.271653577	0.016146	18.68	0	0	0	0	0	0	0	0	0	0	1	0	0	0
1276	6	1079.63	2	4.295923936	0.02178	21.92	0	0	0	0	0	0	0	0	0	0	1	0	0	0
1277	0	3.55	2	4.250350663	1.0553	15.27	0	0	0	0	0	0	0	0	0	0	1	0	0	0
1278	1	727.9	2	4.271932712	0.9807	18.68	0	0	0	0	0	0	0	0	0	0	1	0	0	0
1279	0	604.02	2	4.295651419	0.94893	21.98	0	0	0	0	0	0	0	0	0	0	1	0	0	0
1280	0	3.5	2	4.25020806	0.051251	10.27	0	0	0	0	0	0	0	0	0	0	0	1	0	0
1281	5	1198.05	2	4.271374365	0.02054	13.68	0	0	0	0	0	0	0	0	0	0	0	1	0	0
1282	6	999.26	2	4.295651419	0.025325	16.96	0	0	0	0	0	0	0	0	0	0	0	1	0	0
1283	0	3.53	2	4.250493245	1.0852	10.25	0	0	0	0	0	0	0	0	0	0	0	1	0	0
1284	1	604.33	2	4.272211769	1.0428	13.66	0	0	0	0	0	0	0	0	0	0	0	1	0	0
1285	2	486.82	2	4.295378828	1.0282	16.95	0	0	0	0	0	0	0	0	0	0	0	1	0	0
1286	0	193.7	2	4.259717748	0.018694	6.6	0	0	0	0	0	0	0	0	0	0	0	0	1	0
1287	2	784.24	2	4.27555439	0.021537	9.07	0	0	0	0	0	0	0	0	0	0	0	0	1	0
1288	2	707.03	2	4.295515133	0.019389	11.92	0	0	0	0	0	0	0	0	0	0	0	0	1	0
1289	0	109.97	2	4.259293869	1.013	6.62	0	0	0	0	0	0	0	0	0	0	0	0	1	0
1290	1	417.15	2	4.27652722	1.0242	9.07	0	0	0	0	0	0	0	0	0	0	0	0	1	0
1291	0	369.32	2	4.295923936	0.98888	11.96	0	0	0	0	0	0	0	0	0	0	0	0	1	0
1292	0	417.45	2	4.288539792	0.022093	6.19	0	0	0	0	0	0	0	0	0	0	0	0	0	1
1293	0	185.06	2	4.305685401	0.019864	8.27	0	0	0	0	0	0	0	0	0	0	0	0	0	1
1294	0	249.37	2	4.291554732	1.039	6.16	0	0	0	0	0	0	0	0	0	0	0	0	0	1
1295	0	86.75	2	4.306898912	0.96712	8.18	0	0	0	0	0	0	0	0	0	0	0	0	0	1
1296	0	6.71	2	4.319219946	0.022079	45.28	0	0	0	0	0	1	0	0	0	0	0	0	0	0
1297	0	3.01	2	4.319086835	0.92589	45.28	0	0	0	0	0	1	0	0	0	0	0	0	0	0
1298	0	9.53	2	4.319219946	0.020243	40.27	0	0	0	0	0	0	1	0	0	0	0	0	0	0
1299	0	437.34	2	4.32823021	0.029258	41.63	0	0	0	0	0	0	1	0	0	0	0	0	0	0
1300	1	1561.49	2	4.343935284	0.023422	44	0	0	0	0	0	0	1	0	0	0	0	0	0	0
1301	0	4.68	2	4.319219946	1.0859	40.29	0	0	0	0	0	0	1	0	0	0	0	0	0	0
1302	0	247.49	2	4.327966358	0.99974	41.64	0	0	0	0	0	0	1	0	0	0	0	0	0	0
1303	1	986.31	2	4.342895917	1.0165	44.03	0	0	0	0	0	0	1	0	0	0	0	0	0	0
1304	0	12.66	2	4.319219946	0.034368	35.28	0	0	0	0	0	0	0	1	0	0	0	0	0	0
1305	10	2216.84	2	4.340162431	0.017909	38.59	0	0	0	0	0	0	0	1	0	0	0	0	0	0
1306	3	1081.08	2	4.35850209	0.017282	41.33	0	0	0	0	0	0	0	1	0	0	0	0	0	0
1307	1	471.45	2	4.371344786	0.014088	43.24	0	0	0	0	0	0	0	1	0	0	0	0	0	0
1308	0	4.64	2	4.319219946	0.91091	35.28	0	0	0	0	0	0	0	1	0	0	0	0	0	0
1309	0	1146.5	2	4.339901708	1.0513	38.61	0	0	0	0	0	0	0	1	0	0	0	0	0	0
1310	1	546.93	2	4.359653206	1.0424	41.31	0	0	0	0	0	0	0	1	0	0	0	0	0	0
1311	0	220.71	2	4.371723742	1.0349	43.21	0	0	0	0	0	0	0	1	0	0	0	0	0	0
1312	0	11.42	2	4.319219946	0.020149	30.26	0	0	0	0	0	0	0	0	1	0	0	0	0	0
1313	6	1952.49	2	4.340292766	0.018969	33.59	0	0	0	0	0	0	0	0	1	0	0	0	0	0
1314	3	1371.42	2	4.362078997	0.019456	36.92	0	0	0	0	0	0	0	0	1	0	0	0	0	0
1315	0	3.37	2	4.319086835	1.157	30.28	0	0	0	0	0	0	0	0	1	0	0	0	0	0
1316	1	1028.7	2	4.33938006	1.0215	33.65	0	0	0	0	0	0	0	0	1	0	0	0	0	0
1317	2	782.57	2	4.362078997	1.0236	36.9	0	0	0	0	0	0	0	0	1	0	0	0	0	0
1318	0	7.29	2	4.319219946	0.021695	25.26	0	0	0	0	0	0	0	0	0	1	0	0	0	0
1319	4	1741.38	2	4.340032078	0.018223	28.59	0	0	0	0	0	0	0	0	0	1	0	0	0	0
1320	3	1233.11	2	4.361696368	0.011248	31.92	0	0	0	0	0	0	0	0	0	1	0	0	0	0
1321	0	2.97	2	4.318953706	0.96784	25.29	0	0	0	0	0	0	0	0	0	1	0	0	0	0
1322	1	898.03	2	4.339901708	0.97039	28.62	0	0	0	0	0	0	0	0	0	1	0	0	0	0
1323	1	639.8	2	4.362334001	1.017	31.89	0	0	0	0	0	0	0	0	0	1	0	0	0	0
1324	0	4.06	2	4.319086835	0	20.28	0	0	0	0	0	0	0	0	0	0	1	0	0	0
1325	8	1080.27	2	4.338727617	0.015966	23.66	0	0	0	0	0	0	0	0	0	0	1	0	0	0
1326	2	825.09	2	4.361568793	0.022682	26.89	0	0	0	0	0	0	0	0	0	0	1	0	0	0
1327	0	2.72	2	4.319219946	0.95555	20.26	0	0	0	0	0	0	0	0	0	0	1	0	0	0
1328	3	579.85	2	4.338335946	0.98008	23.66	0	0	0	0	0	0	0	0	0	0	1	0	0	0
1329	3	470.22	2	4.360802998	0.97469	26.98	0	0	0	0	0	0	0	0	0	0	1	0	0	0
1330	0	2.8	2	4.319219946	0.064511	15.27	0	0	0	0	0	0	0	0	0	0	0	1	0	0
1331	3	970.64	2	4.338858139	0.022571	18.69	0	0	0	0	0	0	0	0	0	0	0	1	0	0
1332	1	768.91	2	4.361313593	0.02663	21.95	0	0	0	0	0	0	0	0	0	0	0	1	0	0
1333	0	3.03	2	4.319486116	1.1464	15.25	0	0	0	0	0	0	0	0	0	0	0	1	0	0
1334	1	471.69	2	4.338727617	1.0484	18.63	0	0	0	0	0	0	0	0	0	0	0	1	0	0
1335	2	357.19	2	4.360930671	1.0217	21.91	0	0	0	0	0	0	0	0	0	0	0	1	0	0
1336	0	4.18	2	4.319219946	0	10.27	0	0	0	0	0	0	0	0	0	0	0	0	1	0
1337	2	737.24	2	4.339249605	0.021449	13.59	0	0	0	0	0	0	0	0	0	0	0	0	1	0
1338	2	513.94	2	4.361185969	0.022639	16.9	0	0	0	0	0	0	0	0	0	0	0	0	1	0
1339	0	2.11	2	4.31935304	1.0628	10.27	0	0	0	0	0	0	0	0	0	0	0	0	1	0
1340	1	405.66	2	4.339771322	1.0262	13.55	0	0	0	0	0	0	0	0	0	0	0	0	1	0
1341	1	281.05	2	4.360802998	0.98551	16.95	0	0	0	0	0	0	0	0	0	0	0	0	1	0
1342	0	91.68	2	4.328098293	0.010413	6.6	0	0	0	0	0	0	0	0	0	0	0	0	0	1
1343	2	418.12	2	4.340553386	0.020215	9.13	0	0	0	0	0	0	0	0	0	0	0	0	0	1
1344	3	426.01	2	4.360930671	0.021736	11.93	0	0	0	0	0	0	0	0	0	0	0	0	0	1
1345	0	70.76	2	4.327702436	1.127	6.63	0	0	0	0	0	0	0	0	0	0	0	0	0	1
1346	0	281.01	2	4.342115683	1.077	9.06	0	0	0	0	0	0	0	0	0	0	0	0	0	1
1347	0	215.81	2	4.362334001	0.9884	11.82	0	0	0	0	0	0	0	0	0	0	0	0	0	1
1348	1	236.06	2	4.352340324	0.020556	6.18	0	0	0	0	0	0	0	0	0	0	0	0	0	0
1349	0	121.8	2	4.369700985	0.032036	8.38	0	0	0	0	0	0	0	0	0	0	0	0	0	0
1350	1	137.48	2	4.354912342	0.96977	6.17	0	0	0	0	0	0	0	0	0	0	0	0	0	0
1351	0	54.53	2	4.369447852	0.86238	8.33	0	0	0	0	0	0	0	0	0	0	0	0	0	0
1352	0	6.15	2	4.383775105	0.006942	45.27	0	0	0	0	0	0	1	0	0	0	0	0	0	0
1353	0	3.92	2	4.383650316	1.1058	45.27	0	0	0	0	0	0	1	0	0	0	0	0	0	0
1354	0	10.27	2	4.383650316	0.031023	40.28	0	0	0	0	0	0	0	1	0	0	0	0	0	0
1355	1	347.44	2	4.39222446	0.017918	41.62	0	0	0	0	0	0	0	1	0	0	0	0	0	0
1356	4	1368.82	2	4.405254761	0.018393	44	0	0	0	0	0	0	0	1	0	0	0	0	0	0
1357	0	4.27	2	4.383525511	0.93547	40.28	0	0	0	0	0	0	0	1	0	0	0	0	0	0
1358	0	166.4	2	4.391481793	1.0674	41.65	0	0	0	0	0	0	0	1	0	0	0	0	0	0
1359	3	669.46	2	4.404521713	1.0461	43.99	0	0	0	0	0	0	0	1	0	0	0	0	0	0
1360	0	9.66	2	4.383650316	0.024075	35.27	0	0	0	0	0	0	0	0	1	0	0	0	0	0
1361	4	1542.81	2	4.402931595	0.015874	38.59	0	0	0	0	0	0	0	0	1	0	0	0	0	0
1362	1	732.3	2	4.419442836	0.015317	41.31	0	0	0	0	0	0	0	0	1	0	0	0	0	0
1363	1	328.56	2	4.432244351	0.015496	43.25	0	0	0	0	0	0	0	0	1	0	0	0	0	0
1364	0	2.35	2	4.383525511	1.3217	35.28	0	0	0	0	0	0	0	0	1	0	0	0	0	0
1365	1	811.69	2	4.402196841	1.0382	38.66	0	0	0	0	0	0	0	0	1	0	0	0	0	0
1366	0	411.18	2	4.419563238	1.028	41.31	0	0	0	0	0	0	0	0	1	0	0	0	0	0
1367	0	188.03	2	4.432244351	1.0434	43.26	0	0	0	0	0	0	0	0	1	0	0	0	0	0
1368	0	6.11	2	4.383775105	0.025795	30.27	0	0	0	0	0	0	0	0	0	1	0	0	0	0
1369	4	1268.78	2	4.402196841	0.017411	33.57	0	0	0	0	0	0	0	0	0	1	0	0	0	0
1370	5	913.49	2	4.423168578	0.012701	36.93	0	0	0	0	0	0	0	0	0	1	0	0	0	0
1371	0	2.75	2	4.38340069	0.96841	30.29	0	0	0	0	0	0	0	0	0	1	0	0	0	0
1372	1	676.59	2	4.40207433	0.97869	33.63	0	0	0	0	0	0	0	0	0	1	0	0	0	0
1373	1	486.44	2	4.423648309	1.0282	36.87	0	0	0	0	0	0	0	0	0	1	0	0	0	0
1374	0	2.91	2	4.383650316	0	25.27	0	0	0	0	0	0	0	0	0	0	1	0	0	0
1375	5	758.95	2	4.401584134	0.017792	28.64	0	0	0	0	0	0	0	0	0	0	1	0	0	0
1376	3	499.03	2	4.422928626	0.02242	31.84	0	0	0	0	0	0	0	0	0	0	1	0	0	0
1377	0	1.52	2	4.383650316	1.1961	25.26	0	0	0	0	0	0	0	0	0	0	1	0	0	0
1378	2	381.02	2	4.40060302	1.0003	28.71	0	0	0	0	0	0	0	0	0	0	1	0	0	0
1379	1	312.97	2	4.42208834	1.0057	31.95	0	0	0	0	0	0	0	0	0	0	1	0	0	0
1380	0	1.86	2	4.383525511	0.096983	20.28	0	0	0	0	0	0	0	0	0	0	0	1	0	0
1381	3	655.3	2	4.400971051	0.02047	23.69	0	0	0	0	0	0	0	0	0	0	0	1	0	0
1382	2	495.43	2	4.422448549	0.015022	26.94	0	0	0	0	0	0	0	0	0	0	0	1	0	0
1383	0	2.06	2	4.383775105	1.2177	20.26	0	0	0	0	0	0	0	0	0	0	0	1	0	0
1384	1	336.53	2	4.401829262	1.0292	23.59	0	0	0	0	0	0	0	0	0	0	0	1	0	0
1385	1	233.33	2	4.423528398	0.9981	26.92	0	0	0	0	0	0	0	0	0	0	0	1	0	0
1386	0	2.25	2	4.383775105	0	15.27	0	0	0	0	0	0	0	0	0	0	0	0	1	0
1387	3	465.49	2	4.401461547	0.014803	18.6	0	0	0	0	0	0	0	0	0	0	0	0	1	0
1388	2	322.23	2	4.422808628	0.02442	21.91	0	0	0	0	0	0	0	0	0	0	0	0	1	0
1389	0	1.08	2	4.383899879	1.3549	15.26	0	0	0	0	0	0	0	0	0	0	0	0	1	0
1390	0	277.38	2	4.402564286	1.0326	18.52	0	0	0	0	0	0	0	0	0	0	0	0	1	0
1391	0	182.58	2	4.421848129	1.0032	21.93	0	0	0	0	0	0	0	0	0	0	0	0	1	0
1392	0	1.5	2	4.383899879	0	10.26	0	0	0	0	0	0	0	0	0	0	0	0	0	1
1393	1	335.93	2	4.399989335	0.020687	13.69	0	0	0	0	0	0	0	0	0	0	0	0	0	1
1394	1	257.02	2	4.42208834	0.026434	16.93	0	0	0	0	0	0	0	0	0	0	0	0	0	1
1395	0	1.5	2	4.383650316	1.1929	10.28	0	0	0	0	0	0	0	0	0	0	0	0	0	1
1396	1	215	2	4.401584134	1.129	13.52	0	0	0	0	0	0	0	0	0	0	0	0	0	1
1397	0	115.94	2	4.423288532	0.96406	16.72	0	0	0	0	0	0	0	0	0	0	0	0	0	1
1398	1	131.36	2	4.409155302	0.010829	6.34	0	0	0	0	0	0	0	0	0	0	0	0	0	0
1399	0	221.83	2	4.407085034	0.011419	8.99	0	0	0	0	0	0	0	0	0	0	0	0	0	0
1400	1	212.97	2	4.419924358	0.018454	12.03	0	0	0	0	0	0	0	0	0	0	0	0	0	0
1401	0	74.38	2	4.407085034	1.0286	6.31	0	0	0	0	0	0	0	0	0	0	0	0	0	0
1402	0	148.36	2	4.408303358	0.9892	8.99	0	0	0	0	0	0	0	0	0	0	0	0	0	0
1403	0	124.92	2	4.42208834	0.8951	11.9	0	0	0	0	0	0	0	0	0	0	0	0	0	0
1404	0	5.92	2	4.444062026	0.020495	45.28	0	0	0	0	0	0	0	1	0	0	0	0	0	0
1405	0	1.49	2	4.443944537	0.74053	45.25	0	0	0	0	0	0	0	1	0	0	0	0	0	0
1406	0	6.93	2	4.4441795	0.033439	40.27	0	0	0	0	0	0	0	0	1	0	0	0	0	0
1407	0	218.39	2	4.452019006	0.020603	41.62	0	0	0	0	0	0	0	0	1	0	0	0	0	0
1408	3	753.34	2	4.46326094	0.017125	43.98	0	0	0	0	0	0	0	0	1	0	0	0	0	0
1409	0	1.75	2	4.4441795	1.3332	40.28	0	0	0	0	0	0	0	0	1	0	0	0	0	0
1410	0	99.87	2	4.451086171	1.06	41.68	0	0	0	0	0	0	0	0	1	0	0	0	0	0
1411	2	417.44	2	4.462338537	1.058	44.02	0	0	0	0	0	0	0	0	1	0	0	0	0	0
1412	0	3.26	2	4.4441795	0.012358	35.26	0	0	0	0	0	0	0	0	0	1	0	0	0	0
1413	0	794.74	2	4.460491175	0.012767	38.63	0	0	0	0	0	0	0	0	0	1	0	0	0	0
1414	2	402.61	2	4.476882166	0.013514	41.3	0	0	0	0	0	0	0	0	0	1	0	0	0	0
1415	0	172.98	2	4.489422577	0.016388	43.24	0	0	0	0	0	0	0	0	0	1	0	0	0	0
1416	0	1.85	2	4.444062026	0.83875	35.29	0	0	0	0	0	0	0	0	0	1	0	0	0	0
1417	1	437.14	2	4.460606735	0.97877	38.64	0	0	0	0	0	0	0	0	0	1	0	0	0	0
1418	0	197.83	2	4.477677665	1.054	41.31	0	0	0	0	0	0	0	0	0	1	0	0	0	0
1419	0	82.97	2	4.490320344	1.0764	43.18	0	0	0	0	0	0	0	0	0	1	0	0	0	0
1420	0	1.46	2	4.443944537	0	30.29	0	0	0	0	0	0	0	0	0	0	1	0	0	0
1421	1	448.05	2	4.461068842	0.016434	33.58	0	0	0	0	0	0	0	0	0	0	1	0	0	0
1422	0	254.44	2	4.480966583	0.016305	36.82	0	0	0	0	0	0	0	0	0	0	1	0	0	0
1423	0	0.51	2	4.44370952	1.4725	30.3	0	0	0	0	0	0	0	0	0	0	1	0	0	0
1424	1	224.29	2	4.459913173	1.0305	33.74	0	0	0	0	0	0	0	0	0	0	1	0	0	0
1425	0	176.3	2	4.480173696	0.94496	36.95	0	0	0	0	0	0	0	0	0	0	1	0	0	0
1426	0	0.41	2	4.443474447	0.09799	25.33	0	0	0	0	0	0	0	0	0	0	0	1	0	0
1427	3	349.96	2	4.459334838	0.017764	28.7	0	0	0	0	0	0	0	0	0	0	0	1	0	0
1428	2	251.56	2	4.479039909	0.017434	31.9	0	0	0	0	0	0	0	0	0	0	0	1	0	0
1429	0	1.41	2	4.444414407	1.0264	25.24	0	0	0	0	0	0	0	0	0	0	0	1	0	0
1430	1	194.98	2	4.460491175	1.0227	28.59	0	0	0	0	0	0	0	0	0	0	0	1	0	0
1431	1	127.74	2	4.480287004	1.0204	31.89	0	0	0	0	0	0	0	0	0	0	0	1	0	0
1432	0	0.78	2	4.443944537	0	20.25	0	0	0	0	0	0	0	0	0	0	0	0	1	0
1433	1	254.55	2	4.460606735	0.009708	23.59	0	0	0	0	0	0	0	0	0	0	0	0	1	0
1434	0	152.95	2	4.479947041	0.01392	26.8	0	0	0	0	0	0	0	0	0	0	0	0	1	0
1435	0	0.9	2	4.44453184	1.306	20.25	0	0	0	0	0	0	0	0	0	0	0	0	1	0
1436	1	145.8	2	4.460953335	0.9689	23.38	0	0	0	0	0	0	0	0	0	0	0	0	1	0
1437	2	84.1	2	4.479039909	0.97043	26.89	0	0	0	0	0	0	0	0	0	0	0	0	1	0
1438	0	0.68	2	4.444414407	0	15.23	0	0	0	0	0	0	0	0	0	0	0	0	0	1
1439	1	154.89	2	4.457134107	0.018742	18.75	0	0	0	0	0	0	0	0	0	0	0	0	0	1
1440	0	136.19	2	4.479039909	0.018858	21.95	0	0	0	0	0	0	0	0	0	0	0	0	0	1
1441	0	0.82	2	4.444062026	1.339	15.28	0	0	0	0	0	0	0	0	0	0	0	0	0	1
1442	0	101.92	2	4.460606735	1.0894	18.49	0	0	0	0	0	0	0	0	0	0	0	0	0	1
1443	1	56.07	2	4.483002552	0.92241	21.75	0	0	0	0	0	0	0	0	0	0	0	0	0	1
1444	0	28.86	2	4.464758032	0.058351	6.31	0	0	0	0	0	0	0	0	0	0	0	0	0	0
1445	1	75.74	2	4.460722282	0.007835	9.05	0	0	0	0	0	0	0	0	0	0	0	0	0	0
1446	2	149.17	2	4.465563232	0.001327	13.05	0	0	0	0	0	0	0	0	0	0	0	0	0	0
1447	0	80.37	2	4.477109516	0.011194	16.98	0	0	0	0	0	0	0	0	0	0	0	0	0	0
1448	0	22.95	2	4.459797533	1.0836	6.38	0	0	0	0	0	0	0	0	0	0	0	0	0	0
1449	0	44.79	2	4.469350463	1.1182	8.97	0	0	0	0	0	0	0	0	0	0	0	0	0	0
1450	2	110.13	2	4.463145686	1.0487	13.19	0	0	0	0	0	0	0	0	0	0	0	0	0	0
1451	1	60.49	2	4.478699522	0.92894	16.9	0	0	0	0	0	0	0	0	0	0	0	0	0	0
1452	0	2.17	2	4.501031146	0.10637	45.29	0	0	0	0	0	0	0	0	1	0	0	0	0	0
1453	0	0.42	2	4.500698164	0.86349	45.29	0	0	0	0	0	0	0	0	1	0	0	0	0	0
1454	0	1.25	2	4.501142116	0.032018	40.28	0	0	0	0	0	0	0	0	0	1	0	0	0	0
1455	0	63.78	2	4.507005937	0.012535	41.69	0	0	0	0	0	0	0	0	0	1	0	0	0	0
1456	2	293.96	2	4.516120369	0.006466	44	0	0	0	0	0	0	0	0	0	1	0	0	0	0
1457	0	0.64	2	4.500587146	0.83681	40.33	0	0	0	0	0	0	0	0	0	1	0	0	0	0
1458	0	40.37	2	4.507447097	0.90326	41.63	0	0	0	0	0	0	0	0	0	1	0	0	0	0
1459	1	167.74	2	4.516994495	0.97961	44	0	0	0	0	0	0	0	0	0	1	0	0	0	0
1460	0	1.08	2	4.501142116	0	35.28	0	0	0	0	0	0	0	0	0	0	1	0	0	0
1461	1	199.68	2	4.516885271	0.021883	38.4	0	0	0	0	0	0	0	0	0	0	1	0	0	0
1462	0	64.97	2	4.533674184	0.020533	41.3	0	0	0	0	0	0	0	0	0	0	1	0	0	0
1463	0	24.15	2	4.54361388	0.002845	43.3	0	0	0	0	0	0	0	0	0	0	1	0	0	0
1464	0	0.28	2	4.501142116	1.3338	35.28	0	0	0	0	0	0	0	0	0	0	1	0	0	0
1465	0	88.86	2	4.511848029	1.0443	38.83	0	0	0	0	0	0	0	0	0	0	1	0	0	0
1466	1	55.63	2	4.528397127	0.8937	41.33	0	0	0	0	0	0	0	0	0	0	1	0	0	0
1467	0	29.49	2	4.543932877	0.83321	43.33	0	0	0	0	0	0	0	0	0	0	1	0	0	0
1468	0	0.16	2	4.500698164	0	30.32	0	0	0	0	0	0	0	0	0	0	0	1	0	0
1469	0	140.43	2	4.514698283	0.021268	33.57	0	0	0	0	0	0	0	0	0	0	0	1	0	0
1470	1	83.92	2	4.53249196	0.016413	36.78	0	0	0	0	0	0	0	0	0	0	0	1	0	0
1471	0	0.19	2	4.500809171	1.4	30.17	0	0	0	0	0	0	0	0	0	0	0	1	0	0
1472	1	74.66	2	4.515354882	1.047	33.64	0	0	0	0	0	0	0	0	0	0	0	1	0	0
1473	0	42.24	2	4.533136983	0.93564	36.76	0	0	0	0	0	0	0	0	0	0	0	1	0	0
1474	0	0.48	2	4.501253073	0	25.27	0	0	0	0	0	0	0	0	0	0	0	0	1	0
1475	1	101.18	2	4.515901718	0.00040588	28.42	0	0	0	0	0	0	0	0	0	0	0	0	1	0
1476	0	42.26	2	4.534425781	0	31.85	0	0	0	0	0	0	0	0	0	0	0	0	1	0
1477	0	41.27	2	4.512287059	1.0237	28.52	0	0	0	0	0	0	0	0	0	0	0	0	1	0
1478	0	35.68	2	4.531954124	1.1047	32.08	0	0	0	0	0	0	0	0	0	0	0	0	1	0
1479	0	61.56	2	4.513931706	0.00555	23.95	0	0	0	0	0	0	0	0	0	0	0	0	0	1
1480	0	52.09	2	4.531846522	0	26.84	0	0	0	0	0	0	0	0	0	0	0	0	0	1
1481	0	49.83	2	4.516557528	0.89826	23.77	0	0	0	0	0	0	0	0	0	0	0	0	0	1
1482	0	24.81	2	4.539350845	0.96211	26.72	0	0	0	0	0	0	0	0	0	0	0	0	0	1
1483	0	4.02	2	4.510529782	0.031156	6.49	0	0	0	0	0	0	0	0	0	0	0	0	0	0
1484	0	10.43	2	4.522114611	0.11009	8.92	0	0	0	0	0	0	0	0	0	0	0	0	0	0
1485	0	28.85	2	4.517649588	0	13.47	0	0	0	0	0	0	0	0	0	0	0	0	0	0
1486	0	54.15	2	4.521679875	0	17.93	0	0	0	0	0	0	0	0	0	0	0	0	0	0
1487	0	28.12	2	4.531092983	0	22.14	0	0	0	0	0	0	0	0	0	0	0	0	0	0
1488	0	5.4	2	4.528289142	1.2018	6.32	0	0	0	0	0	0	0	0	0	0	0	0	0	0
1489	0	8.42	2	4.517649588	1.2729	9.13	0	0	0	0	0	0	0	0	0	0	0	0	0	0
1490	0	26.23	2	4.52113619	1.1938	12.75	0	0	0	0	0	0	0	0	0	0	0	0	0	0
1491	0	28.31	2	4.51338379	0.9456	18.42	0	0	0	0	0	0	0	0	0	0	0	0	0	0
1492	0	19.82	2	4.533566767	0.8186	21.96	0	0	0	0	0	0	0	0	0	0	0	0	0	0
1493	0	0.49	2	4.502583597	2	7.16	0	0	0	0	0	0	0	0	0	0	0	0	0	0
1494	0	0.11	2	4.554087396	0.8	45.34	0	0	0	0	0	0	0	0	0	1	0	0	0	0
1495	0	0.29	2	4.554823812	0	40.32	0	0	0	0	0	0	0	0	0	0	1	0	0	0
1496	0	17.62	2	4.561845061	0.019224	41.54	0	0	0	0	0	0	0	0	0	0	1	0	0	0
1497	0	42.3	2	4.573060132	0.020587	43.81	0	0	0	0	0	0	0	0	0	0	1	0	0	0
1498	0	1.2	2	4.556609995	1.0723	42.01	0	0	0	0	0	0	0	0	0	0	1	0	0	0
1499	0	25.23	2	4.564139836	1.0467	44.16	0	0	0	0	0	0	0	0	0	0	1	0	0	0
1500	0	36.72	2	4.566533302	0.0144	38.56	0	0	0	0	0	0	0	0	0	0	0	1	0	0
1501	0	10.01	2	4.58169683	0	41.1	0	0	0	0	0	0	0	0	0	0	0	1	0	0
1502	0	2.92	2	4.595826671	0	43.13	0	0	0	0	0	0	0	0	0	0	0	1	0	0
1503	0	26.32	2	4.573060132	1.239	38.51	0	0	0	0	0	0	0	0	0	0	0	1	0	0
1504	0	7.11	2	4.585273554	0.94092	41.07	0	0	0	0	0	0	0	0	0	0	0	1	0	0
1505	0	0.4	2	4.603168183	0.5	42.6	0	0	0	0	0	0	0	0	0	0	0	1	0	0
1506	0	20.27	2	4.566013471	0	33.57	0	0	0	0	0	0	0	0	0	0	0	0	1	0
1507	0	9.15	2	4.583435694	0	36.32	0	0	0	0	0	0	0	0	0	0	0	0	1	0
1508	0	7.19	2	4.561427263	1.1097	34.43	0	0	0	0	0	0	0	0	0	0	0	0	1	0
1509	0	4.18	2	4.573266637	1.0298	36.19	0	0	0	0	0	0	0	0	0	0	0	0	1	0
1510	0	15.66	2	4.565389316	0	28.67	0	0	0	0	0	0	0	0	0	0	0	0	0	1
1511	0	10.26	2	4.58394655	0	31.64	0	0	0	0	0	0	0	0	0	0	0	0	0	1
1512	0	20.63	2	4.568921053	0.98326	28.53	0	0	0	0	0	0	0	0	0	0	0	0	0	1
1513	0	8.06	2	4.587922293	0.94208	31.61	0	0	0	0	0	0	0	0	0	0	0	0	0	1
1514	0	6.05	2	4.572853585	0	13.35	0	0	0	0	0	0	0	0	0	0	0	0	0	0
1515	0	3.91	2	4.566221436	0	18.48	0	0	0	0	0	0	0	0	0	0	0	0	0	0
1516	0	6.36	2	4.562053895	0	24.09	0	0	0	0	0	0	0	0	0	0	0	0	0	0
1517	0	6.55	2	4.574814066	0	26.32	0	0	0	0	0	0	0	0	0	0	0	0	0	0
1518	0	2.25	2	4.583231278	0.7	6.27	0	0	0	0	0	0	0	0	0	0	0	0	0	0
1519	0	4.02	2	4.566325402	0.96966	9.2	0	0	0	0	0	0	0	0	0	0	0	0	0	0
1520	0	3.62	2	4.58108239	1.0491	12.78	0	0	0	0	0	0	0	0	0	0	0	0	0	0
1521	0	2.59	2	4.582822322	1.4	16.7	0	0	0	0	0	0	0	0	0	0	0	0	0	0
1522	0	6.1	2	4.563618759	0.68988	23.67	0	0	0	0	0	0	0	0	0	0	0	0	0	0
1523	0	6.69	2	4.588024027	0.58796	27.09	0	0	0	0	0	0	0	0	0	0	0	0	0	0
1524	0	1.17	2	4.559963593	2	17.74	0	0	0	0	0	0	0	0	0	0	0	0	0	0
1525	0	0.08	2	4.605570106	0	45.36	0	0	0	0	0	0	0	0	0	0	1	0	0	0
1526	0	2.06	2	4.61045619	0	41.87	0	0	0	0	0	0	0	0	0	0	0	1	0	0
1527	0	5.37	2	4.622420539	0	43.77	0	0	0	0	0	0	0	0	0	0	0	1	0	0
1528	0	4.48	2	4.612840692	1.4295	41.63	0	0	0	0	0	0	0	0	0	0	0	1	0	0
1529	0	7.56	2	4.626931678	1.0546	43.75	0	0	0	0	0	0	0	0	0	0	0	1	0	0
1530	0	1.07	2	4.610555658	0	37.62	0	0	0	0	0	0	0	0	0	0	0	0	1	0
1531	0	0.01	2	4.605170186	0	33.5	0	0	0	0	0	0	0	0	0	0	0	0	0	1
1532	0	4.35	2	4.614823443	1.0171	32.57	0	0	0	0	0	0	0	0	0	0	0	0	0	1
1533	0	0.09	2	4.605570106	0	16.05	0	0	0	0	0	0	0	0	0	0	0	0	0	0
1534	0	0.14	2	4.605869941	0.8	12.59	0	0	0	0	0	0	0	0	0	0	0	0	0	0
1535	0	3.31	2	4.613931692	0.6243	29.53	0	0	0	0	0	0	0	0	0	0	0	0	0	0
1536	0	1.16	2	4.62379565	0.58165	30.7	0	0	0	0	0	0	0	0	0	0	0	0	0	0
1537	0	1533.84	1	2.105352923	0.038203	6.14	1	0	0	0	0	0	0	0	0	0	0	0	0	0
1538	0	542.17	1	2.218115936	0.04465	8.21	1	0	0	0	0	0	0	0	0	0	0	0	0	0
1539	0	668.26	1	2.095560924	0.88826	6.15	1	0	0	0	0	0	0	0	0	0	0	0	0	0
1540	0	251.71	1	2.215937286	0.86384	8.23	1	0	0	0	0	0	0	0	0	0	0	0	0	0
1541	0	594.98	1	2.377692565	0.018536	6.61	1	0	0	0	0	0	0	0	0	0	0	0	0	0
1542	0	2265.24	1	2.493205453	0.030188	9.05	1	0	0	0	0	0	0	0	0	0	0	0	0	0
1543	0	1838.44	1	2.605648267	0.040636	11.85	1	0	0	0	0	0	0	0	0	0	0	0	0	0
1544	0	257.83	1	2.383242996	0.91993	6.58	1	0	0	0	0	0	0	0	0	0	0	0	0	0
1545	0	967.03	1	2.493205453	0.90421	9.06	1	0	0	0	0	0	0	0	0	0	0	0	0	0
1546	0	816.11	1	2.602689685	0.87849	11.9	1	0	0	0	0	0	0	0	0	0	0	0	0	0
1547	0	1485.1	1	2.569554124	0.029497	6.15	0	1	0	0	0	0	0	0	0	0	0	0	0	0
1548	0	607.89	1	2.647592232	0.035747	8.28	0	1	0	0	0	0	0	0	0	0	0	0	0	0
1549	0	526.41	1	2.564949357	0.89755	6.17	0	1	0	0	0	0	0	0	0	0	0	0	0	0
1550	0	225.58	1	2.646174797	0.88866	8.29	0	1	0	0	0	0	0	0	0	0	0	0	0	0
1551	0	13.47	1	2.716018371	0.003435	10.27	1	0	0	0	0	0	0	0	0	0	0	0	0	0
1552	0	2837.04	1	2.823757009	0.027886	13.57	1	0	0	0	0	0	0	0	0	0	0	0	0	0
1553	0	1823.26	1	2.920469789	0.040225	16.85	1	0	0	0	0	0	0	0	0	0	0	0	0	0
1554	0	6.89	1	2.716679528	0.92838	10.27	1	0	0	0	0	0	0	0	0	0	0	0	0	0
1555	0	1213.97	1	2.823757009	0.90741	13.55	1	0	0	0	0	0	0	0	0	0	0	0	0	0
1556	0	813.28	1	2.917770732	0.87745	16.9	1	0	0	0	0	0	0	0	0	0	0	0	0	0
1557	0	500.02	1	2.76000994	0.025049	6.61	0	1	0	0	0	0	0	0	0	0	0	0	0	0
1558	0	2018.52	1	2.834976495	0.026136	9.07	0	1	0	0	0	0	0	0	0	0	0	0	0	0
1559	0	1874.49	1	2.91506437	0.031384	11.94	0	1	0	0	0	0	0	0	0	0	0	0	0	0
1560	0	186.39	1	2.763800216	0.91492	6.55	0	1	0	0	0	0	0	0	0	0	0	0	0	0
1561	0	712.9	1	2.836736542	0.90404	9.07	0	1	0	0	0	0	0	0	0	0	0	0	0	0
1562	0	670.94	1	2.912893995	0.89428	11.98	0	1	0	0	0	0	0	0	0	0	0	0	0	0
1563	0	1770.42	1	2.899771882	0.020369	6.15	0	0	1	0	0	0	0	0	0	0	0	0	0	0
1564	0	646.74	1	2.952824773	0.01704	8.23	0	0	1	0	0	0	0	0	0	0	0	0	0	0
1565	0	639.48	1	2.896464272	0.92751	6.16	0	0	1	0	0	0	0	0	0	0	0	0	0	0
1566	0	247.5	1	2.951257783	0.93859	8.25	0	0	1	0	0	0	0	0	0	0	0	0	0	0
1567	0	13.63	1	3.001714345	0.003455	15.27	1	0	0	0	0	0	0	0	0	0	0	0	0	0
1568	0	2826.9	1	3.083743151	0.027978	18.56	1	0	0	0	0	0	0	0	0	0	0	0	0	0
1569	0	1812.81	1	3.15912582	0.040468	21.85	1	0	0	0	0	0	0	0	0	0	0	0	0	0
1570	0	6.97	1	3.00221124	0.92811	15.27	1	0	0	0	0	0	0	0	0	0	0	0	0	0
1571	0	1212.22	1	3.083743151	0.90743	18.55	1	0	0	0	0	0	0	0	0	0	0	0	0	0
1572	0	809.62	1	3.157000421	0.876	21.9	1	0	0	0	0	0	0	0	0	0	0	0	0	0
1573	0	13.14	1	3.00221124	0.035257	10.27	0	1	0	0	0	0	0	0	0	0	0	0	0	0
1574	0	2472.37	1	3.081451149	0.025812	13.6	0	1	0	0	0	0	0	0	0	0	0	0	0	0
1575	0	1851.71	1	3.154870495	0.031711	16.94	0	1	0	0	0	0	0	0	0	0	0	0	0	0
1576	0	5.86	1	3.00221124	1.0019	10.27	0	1	0	0	0	0	0	0	0	0	0	0	0	0
1577	0	876.56	1	3.08282698	0.90992	13.56	0	1	0	0	0	0	0	0	0	0	0	0	0	0
1578	0	656.74	1	3.153163282	0.89265	16.99	0	1	0	0	0	0	0	0	0	0	0	0	0	0
1579	0	585.68	1	3.032546247	0.036108	6.65	0	0	1	0	0	0	0	0	0	0	0	0	0	0
1580	0	2436.13	1	3.091951131	0.026234	9.07	0	0	1	0	0	0	0	0	0	0	0	0	0	0
1581	0	2108.47	1	3.157851123	0.018722	11.87	0	0	1	0	0	0	0	0	0	0	0	0	0	0
1582	0	209.99	1	3.034472102	0.93318	6.61	0	0	1	0	0	0	0	0	0	0	0	0	0	0
1583	0	868.12	1	3.091951131	0.92705	9.07	0	0	1	0	0	0	0	0	0	0	0	0	0	0
1584	0	780.02	1	3.156148995	0.92948	11.92	0	0	1	0	0	0	0	0	0	0	0	0	0	0
1585	0	1103.26	1	3.128513385	0.025619	6.2	0	0	0	1	0	0	0	0	0	0	0	0	0	0
1586	0	529.38	1	3.182626692	0.024998	8.29	0	0	0	1	0	0	0	0	0	0	0	0	0	0
1587	0	373.13	1	3.122364924	0.90989	6.22	0	0	0	1	0	0	0	0	0	0	0	0	0	0
1588	0	196.66	1	3.18221184	0.9299	8.29	0	0	0	1	0	0	0	0	0	0	0	0	0	0
1589	0	13.57	1	3.223664342	0.003449	20.27	1	0	0	0	0	0	0	0	0	0	0	0	0	0
1590	0	2805.78	1	3.289893312	0.028182	23.56	1	0	0	0	0	0	0	0	0	0	0	0	0	0
1591	0	1802.92	1	3.351656936	0.040701	26.85	1	0	0	0	0	0	0	0	0	0	0	0	0	0
1592	0	6.94	1	3.224062352	0.9282	20.27	1	0	0	0	0	0	0	0	0	0	0	0	0	0
1593	0	1201.37	1	3.289893312	0.91006	23.55	1	0	0	0	0	0	0	0	0	0	0	0	0	0
1594	0	807.68	1	3.349904087	0.87699	26.9	1	0	0	0	0	0	0	0	0	0	0	0	0	0
1595	0	13.13	1	3.224062352	0.035533	15.27	0	1	0	0	0	0	0	0	0	0	0	0	0	0
1596	0	2438.82	1	3.28765534	0.02616	18.6	0	1	0	0	0	0	0	0	0	0	0	0	0	0
1597	0	1836.94	1	3.348148161	0.031974	21.94	0	1	0	0	0	0	0	0	0	0	0	0	0	0
1598	0	5.93	1	3.224062352	1.001	15.27	0	1	0	0	0	0	0	0	0	0	0	0	0	0
1599	0	860.64	1	3.289147878	0.9058	18.57	0	1	0	0	0	0	0	0	0	0	0	0	0	0
1600	0	652.97	1	3.346741196	0.89032	21.99	0	1	0	0	0	0	0	0	0	0	0	0	0	0
1601	0	13.5	1	3.224460203	0.023644	10.26	0	0	1	0	0	0	0	0	0	0	0	0	0	0
1602	0	2941.26	1	3.28765534	0.028115	13.61	0	0	1	0	0	0	0	0	0	0	0	0	0	0
1603	0	2083.71	1	3.350605596	0.01847	16.87	0	0	1	0	0	0	0	0	0	0	0	0	0	0
1604	0	4.14	1	3.223266173	1.0516	10.28	0	0	1	0	0	0	0	0	0	0	0	0	0	0
1605	0	1047.59	1	3.287281858	0.93225	13.6	0	0	1	0	0	0	0	0	0	0	0	0	0	0
1606	0	766.98	1	3.349202087	0.93179	16.92	0	0	1	0	0	0	0	0	0	0	0	0	0	0
1607	0	181.15	1	3.247657626	0.025573	6.67	0	0	0	1	0	0	0	0	0	0	0	0	0	0
1608	0	1158.96	1	3.283914221	0.026348	9.17	0	0	0	1	0	0	0	0	0	0	0	0	0	0
1609	0	1459.86	1	3.344979702	0.025914	12.04	0	0	0	1	0	0	0	0	0	0	0	0	0	0
1610	0	58.09	1	3.251149385	0.81649	6.58	0	0	0	1	0	0	0	0	0	0	0	0	0	0
1611	0	366.22	1	3.2820384	0.87425	9.22	0	0	0	1	0	0	0	0	0	0	0	0	0	0
1612	1	512.59	1	3.342861805	0.91498	12.09	0	0	0	1	0	0	0	0	0	0	0	0	0	0
1613	0	240.47	1	3.327191968	0.028063	6.15	0	0	0	0	1	0	0	0	0	0	0	0	0	0
1614	0	113.71	1	3.369018483	0.029109	8.34	0	0	0	0	1	0	0	0	0	0	0	0	0	0
1615	0	70.66	1	3.336125385	1.0227	6.15	0	0	0	0	1	0	0	0	0	0	0	0	0	0
1616	0	27.86	1	3.370738174	0.85191	8.3	0	0	0	0	1	0	0	0	0	0	0	0	0	0
1617	0	13.52	1	3.405189403	0.003442	25.27	1	0	0	0	0	0	0	0	0	0	0	0	0	0
1618	0	2790.01	1	3.460409241	0.028334	28.55	1	0	0	0	0	0	0	0	0	0	0	0	0	0
1619	0	1797.63	1	3.512738756	0.040833	31.84	1	0	0	0	0	0	0	0	0	0	0	0	0	0
1620	0	6.92	1	3.405521353	0.92829	25.27	1	0	0	0	0	0	0	0	0	0	0	0	0	0
1621	0	1195.71	1	3.460409241	0.91023	28.55	1	0	0	0	0	0	0	0	0	0	0	0	0	0
1622	0	804.11	1	3.511545439	0.8781	31.9	1	0	0	0	0	0	0	0	0	0	0	0	0	0
1623	0	12.24	1	3.405521353	0.038027	20.27	0	1	0	0	0	0	0	0	0	0	0	0	0	0
1624	0	2405.1	1	3.459151775	0.02652	23.61	0	1	0	0	0	0	0	0	0	0	0	0	0	0
1625	0	1820.64	1	3.510051787	0.032269	26.94	0	1	0	0	0	0	0	0	0	0	0	0	0	0
1626	0	5.75	1	3.405521353	0.99874	20.27	0	1	0	0	0	0	0	0	0	0	0	0	0	0
1627	0	855.93	1	3.460095023	0.9044	23.57	0	1	0	0	0	0	0	0	0	0	0	0	0	0
1628	0	650.05	1	3.508855256	0.89055	26.99	0	1	0	0	0	0	0	0	0	0	0	0	0	0
1629	0	13.36	1	3.405853193	0.024339	15.26	0	0	1	0	0	0	0	0	0	0	0	0	0	0
1630	0	2924.34	1	3.458837161	0.028271	18.61	0	0	1	0	0	0	0	0	0	0	0	0	0	0
1631	0	2060.36	1	3.512142276	0.018687	21.87	0	0	1	0	0	0	0	0	0	0	0	0	0	0
1632	0	4.08	1	3.405189403	1.0671	15.29	0	0	1	0	0	0	0	0	0	0	0	0	0	0
1633	0	1021.85	1	3.458837161	0.93107	18.61	0	0	1	0	0	0	0	0	0	0	0	0	0	0
1634	0	751.14	1	3.510649515	0.92603	21.92	0	0	1	0	0	0	0	0	0	0	0	0	0	0
1635	0	3.34	1	3.405521353	0	10.26	0	0	0	1	0	0	0	0	0	0	0	0	0	0
1636	0	1319.76	1	3.451890496	0.026671	13.84	0	0	0	1	0	0	0	0	0	0	0	0	0	0
1637	0	1434.85	1	3.507357577	0.026345	17.04	0	0	0	1	0	0	0	0	0	0	0	0	0	0
1638	0	1.11	1	3.404525172	0.78475	10.3	0	0	0	1	0	0	0	0	0	0	0	0	0	0
1639	0	412.73	1	3.450622265	0.87164	13.88	0	0	0	1	0	0	0	0	0	0	0	0	0	0
1640	0	504.33	1	3.505557397	0.91733	17.1	0	0	0	1	0	0	0	0	0	0	0	0	0	0
1641	0	83.34	1	3.42816383	0.021024	6.6	0	0	0	0	1	0	0	0	0	0	0	0	0	0
1642	0	291.78	1	3.468544455	0.024605	9.08	0	0	0	0	1	0	0	0	0	0	0	0	0	0
1643	0	296.46	1	3.506457892	0.028903	12.04	0	0	0	0	1	0	0	0	0	0	0	0	0	0
1644	0	21.72	1	3.425239376	1.2168	6.67	0	0	0	0	1	0	0	0	0	0	0	0	0	0
1645	0	94.98	1	3.466048354	1.1321	9.08	0	0	0	0	1	0	0	0	0	0	0	0	0	0
1646	0	86.24	1	3.509752788	0.96938	11.88	0	0	0	0	1	0	0	0	0	0	0	0	0	0
1647	0	358.53	1	3.508855256	0.03176	6.09	0	0	0	0	0	1	0	0	0	0	0	0	0	0
1648	0	102.25	1	3.530469717	0.047161	8.27	0	0	0	0	0	1	0	0	0	0	0	0	0	0
1649	0	92.48	1	3.499231122	0.87516	6.2	0	0	0	0	0	1	0	0	0	0	0	0	0	0
1650	0	35.21	1	3.530176763	0.84619	8.26	0	0	0	0	0	1	0	0	0	0	0	0	0	0
1651	0	13.47	1	3.558770769	0.003435	30.27	1	0	0	0	0	0	0	0	0	0	0	0	0	0
1652	0	2771.39	1	3.606584211	0.028547	33.56	1	0	0	0	0	0	0	0	0	0	0	0	0	0
1653	1	1777.31	1	3.6519561	0.040784	36.85	1	0	0	0	0	0	0	0	0	0	0	0	0	0
1654	0	6.89	1	3.559055466	0.92838	30.27	1	0	0	0	0	0	0	0	0	0	0	0	0	0
1655	0	1180.63	1	3.606584211	0.9124	33.56	1	0	0	0	0	0	0	0	0	0	0	0	0	0
1656	0	797.66	1	3.650658241	0.87922	36.9	1	0	0	0	0	0	0	0	0	0	0	0	0	0
1657	0	12.2	1	3.559055466	0.038063	25.27	0	1	0	0	0	0	0	0	0	0	0	0	0	0
1658	0	2387.26	1	3.605226069	0.026712	28.61	0	1	0	0	0	0	0	0	0	0	0	0	0	0
1659	0	1805.39	1	3.649358696	0.031941	31.94	0	1	0	0	0	0	0	0	0	0	0	0	0	0
1660	0	5.73	1	3.559055466	0.99906	25.27	0	1	0	0	0	0	0	0	0	0	0	0	0	0
1661	1	847.32	1	3.606041176	0.90447	28.57	0	1	0	0	0	0	0	0	0	0	0	0	0	0
1662	0	646.12	1	3.64805746	0.89015	31.99	0	1	0	0	0	0	0	0	0	0	0	0	0	0
1663	0	13.32	1	3.559340083	0.024268	20.26	0	0	1	0	0	0	0	0	0	0	0	0	0	0
1664	0	2881.59	1	3.604954219	0.028686	23.61	0	0	1	0	0	0	0	0	0	0	0	0	0	0
1665	1	2029.87	1	3.651177587	0.018975	26.87	0	0	1	0	0	0	0	0	0	0	0	0	0	0
1666	0	3.94	1	3.55848599	1.0777	20.28	0	0	1	0	0	0	0	0	0	0	0	0	0	0
1667	0	1001.78	1	3.604954219	0.93353	23.62	0	0	1	0	0	0	0	0	0	0	0	0	0	0
1668	0	738.91	1	3.649878717	0.92571	26.91	0	0	1	0	0	0	0	0	0	0	0	0	0	0
1669	0	3.38	1	3.559055466	0	15.26	0	0	0	1	0	0	0	0	0	0	0	0	0	0
1670	0	1292.44	1	3.598681186	0.027227	18.84	0	0	0	1	0	0	0	0	0	0	0	0	0	0
1671	0	1417.47	1	3.64701525	0.026658	22.04	0	0	0	1	0	0	0	0	0	0	0	0	0	0
1672	0	1.13	1	3.55820113	0.78531	15.3	0	0	0	1	0	0	0	0	0	0	0	0	0	0
1673	0	407.62	1	3.597860056	0.87329	18.87	0	0	0	1	0	0	0	0	0	0	0	0	0	0
1674	0	492.71	1	3.645188765	0.92061	22.09	0	0	0	1	0	0	0	0	0	0	0	0	0	0
1675	0	2.72	1	3.559340083	0.001306	10.26	0	0	0	0	1	0	0	0	0	0	0	0	0	0
1676	0	358.04	1	3.606584211	0.024953	13.55	0	0	0	0	1	0	0	0	0	0	0	0	0	0
1677	0	281.19	1	3.646754528	0.030449	17.04	0	0	0	0	1	0	0	0	0	0	0	0	0	0
1678	0	0.08	1	3.556490266	0.6	10.36	0	0	0	0	1	0	0	0	0	0	0	0	0	0
1679	0	108.81	1	3.60386608	1.1386	13.59	0	0	0	0	1	0	0	0	0	0	0	0	0	0
1680	0	78.34	1	3.650658241	0.98581	16.9	0	0	0	0	1	0	0	0	0	0	0	0	0	0
1681	0	205.05	1	3.578785531	0.044466	6.59	0	0	0	0	0	1	0	0	0	0	0	0	0	0
1682	0	635.24	1	3.619797293	0.034625	8.99	0	0	0	0	0	1	0	0	0	0	0	0	0	0
1683	0	388.1	1	3.654029177	0.036741	11.75	0	0	0	0	0	1	0	0	0	0	0	0	0	0
1684	0	33.7	1	3.581850881	0.81438	6.48	0	0	0	0	0	1	0	0	0	0	0	0	0	0
1685	0	128.11	1	3.613077741	0.86355	9.05	0	0	0	0	0	1	0	0	0	0	0	0	0	0
1686	0	108.02	1	3.648838405	0.86807	11.93	0	0	0	0	0	1	0	0	0	0	0	0	0	0
1687	0	505.85	1	3.639163862	0.024222	6.17	0	0	0	0	0	0	1	0	0	0	0	0	0	0
1688	0	204.1	1	3.667911148	0.023951	8.23	0	0	0	0	0	0	1	0	0	0	0	0	0	0
1689	0	87.44	1	3.647536491	0.93173	6.11	0	0	0	0	0	0	1	0	0	0	0	0	0	0
1690	1	25.28	1	3.668931816	0.92352	8.15	0	0	0	0	0	0	1	0	0	0	0	0	0	0
1691	0	13.63	1	3.691874963	0.003455	35.27	1	0	0	0	0	0	0	0	0	0	0	0	0	0
1692	1	2744.46	1	3.733613785	0.0282	38.55	1	0	0	0	0	0	0	0	0	0	0	0	0	0
1693	0	1231.93	1	3.767690635	0.037353	41.28	1	0	0	0	0	0	0	0	0	0	0	0	0	0
1694	0	506.08	1	3.788498519	0.042335	43.2	1	0	0	0	0	0	0	0	0	0	0	0	0	0
1695	0	6.97	1	3.692124184	0.92811	35.27	1	0	0	0	0	0	0	0	0	0	0	0	0	0
1696	0	1167.91	1	3.733613785	0.90999	38.55	1	0	0	0	0	0	0	0	0	0	0	0	0	0
1697	0	543.38	1	3.765608987	0.88462	41.31	1	0	0	0	0	0	0	0	0	0	0	0	0	0
1698	0	245.22	1	3.788045826	0.85859	43.22	1	0	0	0	0	0	0	0	0	0	0	0	0	0
1699	0	12.16	1	3.692124184	0.0381	30.27	0	1	0	0	0	0	0	0	0	0	0	0	0	0
1700	1	2367.4	1	3.732657076	0.026335	33.61	0	1	0	0	0	0	0	0	0	0	0	0	0	0
1701	0	1775.13	1	3.771610852	0.031936	36.93	0	1	0	0	0	0	0	0	0	0	0	0	0	0
1702	0	5.62	1	3.692124184	1.0072	30.27	0	1	0	0	0	0	0	0	0	0	0	0	0	0
1703	1	827.58	1	3.733135545	0.90587	33.57	0	1	0	0	0	0	0	0	0	0	0	0	0	0
1704	0	621.78	1	3.770689829	0.88571	36.98	0	1	0	0	0	0	0	0	0	0	0	0	0	0
1705	0	13.07	1	3.692373343	0.024581	25.26	0	0	1	0	0	0	0	0	0	0	0	0	0	0
1706	2	2822.81	1	3.732417756	0.029052	28.61	0	0	1	0	0	0	0	0	0	0	0	0	0	0
1707	0	1994.22	1	3.773220603	0.019301	31.87	0	0	1	0	0	0	0	0	0	0	0	0	0	0
1708	0	3.51	1	3.69162568	1.1226	25.28	0	0	1	0	0	0	0	0	0	0	0	0	0	0
1709	0	974.57	1	3.732178379	0.9329	28.62	0	0	1	0	0	0	0	0	0	0	0	0	0	0
1710	0	715.92	1	3.772301062	0.92211	31.91	0	0	1	0	0	0	0	0	0	0	0	0	0	0
1711	0	3.32	1	3.692124184	0	20.26	0	0	0	1	0	0	0	0	0	0	0	0	0	0
1712	1	1272.84	1	3.727138166	0.026179	23.84	0	0	0	1	0	0	0	0	0	0	0	0	0	0
1713	0	1381.19	1	3.769306703	0.025908	27.03	0	0	0	1	0	0	0	0	0	0	0	0	0	0
1714	0	1.12	1	3.691376334	0.78512	20.3	0	0	0	1	0	0	0	0	0	0	0	0	0	0
1715	0	399.93	1	3.726416058	0.8729	23.86	0	0	0	1	0	0	0	0	0	0	0	0	0	0
1716	0	476.81	1	3.768152635	0.91934	27.08	0	0	0	1	0	0	0	0	0	0	0	0	0	0
1717	0	2.75	1	3.692373343	0.001592	15.26	0	0	0	0	1	0	0	0	0	0	0	0	0	0
1718	0	353.31	1	3.73385282	0.025279	18.55	0	0	0	0	1	0	0	0	0	0	0	0	0	0
1719	0	272.23	1	3.769075996	0.031459	22.02	0	0	0	0	1	0	0	0	0	0	0	0	0	0
1720	0	0.08	1	3.689878954	0.6	15.36	0	0	0	0	1	0	0	0	0	0	0	0	0	0
1721	0	106.11	1	3.732178379	1.1341	18.62	0	0	0	0	1	0	0	0	0	0	0	0	0	0
1722	0	72.42	1	3.773450356	0.98711	21.86	0	0	0	0	1	0	0	0	0	0	0	0	0	0
1723	0	6.54	1	3.692373343	0.070938	10.25	0	0	0	0	0	1	0	0	0	0	0	0	0	0
1724	1	812.06	1	3.737193314	0.037918	13.41	0	0	0	0	0	1	0	0	0	0	0	0	0	0
1725	0	375.25	1	3.775744987	0.03796	16.75	0	0	0	0	0	1	0	0	0	0	0	0	0	0
1726	0	1.16	1	3.69262244	0.77801	10.25	0	0	0	0	0	1	0	0	0	0	0	0	0	0
1727	0	154.9	1	3.73456958	0.85258	13.5	0	0	0	0	0	1	0	0	0	0	0	0	0	0
1728	1	94.65	1	3.771150447	0.90123	16.86	0	0	0	0	0	1	0	0	0	0	0	0	0	0
1729	0	163.37	1	3.708927149	0.022926	6.59	0	0	0	0	0	0	1	0	0	0	0	0	0	0
1730	0	675.55	1	3.737907685	0.024146	9.09	0	0	0	0	0	0	1	0	0	0	0	0	0	0
1731	0	622.7	1	3.772071045	0.023312	11.92	0	0	0	0	0	0	1	0	0	0	0	0	0	0
1732	0	47.81	1	3.709417105	0.89812	6.58	0	0	0	0	0	0	1	0	0	0	0	0	0	0
1733	0	150.53	1	3.744550651	0.91564	8.99	0	0	0	0	0	0	1	0	0	0	0	0	0	0
1734	0	93.46	1	3.776432351	0.90965	11.74	0	0	0	0	0	0	1	0	0	0	0	0	0	0
1735	0	500.13	1	3.764218811	0.027282	6.13	0	0	0	0	0	0	0	1	0	0	0	0	0	0
1736	0	191.59	1	3.787819402	0.029168	8.24	0	0	0	0	0	0	0	1	0	0	0	0	0	0
1737	2	134.33	1	3.76514581	0.82209	6.17	0	0	0	0	0	0	0	1	0	0	0	0	0	0
1738	0	46.24	1	3.788272198	0.8363	8.21	0	0	0	0	0	0	0	1	0	0	0	0	0	0
1739	0	13.57	1	3.809325607	0.003449	40.27	1	0	0	0	0	0	0	0	0	0	0	0	0	0
1740	1	550.72	1	3.824284091	0.018982	41.64	1	0	0	0	0	0	0	0	0	0	0	0	0	0
1741	0	2022.17	1	3.851635855	0.028544	43.99	1	0	0	0	0	0	0	0	0	0	0	0	0	0
1742	0	6.71	1	3.809547214	0.90215	40.27	1	0	0	0	0	0	0	0	0	0	0	0	0	0
1743	0	236.09	1	3.825375199	0.91932	41.6	1	0	0	0	0	0	0	0	0	0	0	0	0	0
1744	0	866	1	3.851210866	0.90756	44.01	1	0	0	0	0	0	0	0	0	0	0	0	0	0
1745	0	12.28	1	3.809547214	0.037991	35.27	0	1	0	0	0	0	0	0	0	0	0	0	0	0
1746	0	2320.68	1	3.845455761	0.02653	38.6	0	1	0	0	0	0	0	0	0	0	0	0	0	0
1747	0	1179.35	1	3.874113432	0.030115	41.31	0	1	0	0	0	0	0	0	0	0	0	0	0	0
1748	0	559.09	1	3.894266284	0.037689	43.28	0	1	0	0	0	0	0	0	0	0	0	0	0	0
1749	0	5.68	1	3.809547214	1.0064	35.27	0	1	0	0	0	0	0	0	0	0	0	0	0	0
1750	0	813.12	1	3.846310462	0.90504	38.57	0	1	0	0	0	0	0	0	0	0	0	0	0	0
1751	1	406.39	1	3.87245023	0.89051	41.32	0	1	0	0	0	0	0	0	0	0	0	0	0	0
1752	0	205.23	1	3.893859035	0.87596	43.3	0	1	0	0	0	0	0	0	0	0	0	0	0	0
1753	0	12.41	1	3.809768771	0.02572	30.26	0	0	1	0	0	0	0	0	0	0	0	0	0	0
1754	2	2761.66	1	3.845455761	0.027826	33.62	0	0	1	0	0	0	0	0	0	0	0	0	0	0
1755	1	1934.05	1	3.881976084	0.018918	36.87	0	0	1	0	0	0	0	0	0	0	0	0	0	0
1756	0	3.43	1	3.809103951	1.1157	30.28	0	0	1	0	0	0	0	0	0	0	0	0	0	0
1757	0	956.52	1	3.845241972	0.92932	33.61	0	0	1	0	0	0	0	0	0	0	0	0	0	0
1758	0	697.99	1	3.881151342	0.91893	36.92	0	0	1	0	0	0	0	0	0	0	0	0	0	0
1759	0	3.31	1	3.809547214	0	25.26	0	0	0	1	0	0	0	0	0	0	0	0	0	0
1760	1	1240.84	1	3.840741803	0.025616	28.83	0	0	0	1	0	0	0	0	0	0	0	0	0	0
1761	0	1350.61	1	3.878466222	0.026073	32.03	0	0	0	1	0	0	0	0	0	0	0	0	0	0
1762	0	1.12	1	3.808882247	0.78494	25.3	0	0	0	1	0	0	0	0	0	0	0	0	0	0
1763	0	389.37	1	3.840097266	0.86781	28.86	0	0	0	1	0	0	0	0	0	0	0	0	0	0
1764	0	462.16	1	3.877431561	0.92559	32.08	0	0	0	1	0	0	0	0	0	0	0	0	0	0
1765	0	2.74	1	3.809768771	0.001497	20.26	0	0	0	0	1	0	0	0	0	0	0	0	0	0
1766	0	342.4	1	3.846737539	0.025403	23.54	0	0	0	0	1	0	0	0	0	0	0	0	0	0
1767	0	263.7	1	3.878466222	0.030735	27.04	0	0	0	0	1	0	0	0	0	0	0	0	0	0
1768	0	0.08	1	3.807550984	0.6	20.36	0	0	0	0	1	0	0	0	0	0	0	0	0	0
1769	0	102.86	1	3.845455761	1.123	23.62	0	0	0	0	1	0	0	0	0	0	0	0	0	0
1770	0	72.07	1	3.882182163	0.98446	26.86	0	0	0	0	1	0	0	0	0	0	0	0	0	0
1771	0	6.6	1	3.809768771	0.070867	15.25	0	0	0	0	0	1	0	0	0	0	0	0	0	0
1772	0	797.39	1	3.849721979	0.038605	18.41	0	0	0	0	0	1	0	0	0	0	0	0	0	0
1773	0	372.1	1	3.884446238	0.038293	21.76	0	0	0	0	0	1	0	0	0	0	0	0	0	0
1774	0	1.05	1	3.810211739	0.69615	15.24	0	0	0	0	0	1	0	0	0	0	0	0	0	0
1775	0	145.76	1	3.848230872	0.84115	18.49	0	0	0	0	0	1	0	0	0	0	0	0	0	0
1776	0	83.75	1	3.881357591	0.90248	21.9	0	0	0	0	0	1	0	0	0	0	0	0	0	0
1777	0	3.49	1	3.809103951	0.024392	10.29	0	0	0	0	0	0	1	0	0	0	0	0	0	0
1778	0	812.9	1	3.845241972	0.022721	13.6	0	0	0	0	0	0	1	0	0	0	0	0	0	0
1779	0	600.96	1	3.880738715	0.021699	16.93	0	0	0	0	0	0	1	0	0	0	0	0	0	0
1780	0	1.44	1	3.809547214	0.80432	10.27	0	0	0	0	0	0	1	0	0	0	0	0	0	0
1781	0	189.68	1	3.849296176	0.91954	13.43	0	0	0	0	0	0	1	0	0	0	0	0	0	0
1782	0	90.71	1	3.884446238	0.91164	16.76	0	0	0	0	0	0	1	0	0	0	0	0	0	0
1783	0	204.75	1	3.824284091	0.0214	6.6	0	0	0	0	0	0	0	1	0	0	0	0	0	0
1784	0	731.29	1	3.853121898	0.02512	9.06	0	0	0	0	0	0	0	1	0	0	0	0	0	0
1785	0	594.42	1	3.881563798	0.029018	11.88	0	0	0	0	0	0	0	1	0	0	0	0	0	0
1786	0	39.66	1	3.824065727	0.77345	6.6	0	0	0	0	0	0	0	1	0	0	0	0	0	0
1787	0	174.14	1	3.8495091	0.8078	9.06	0	0	0	0	0	0	0	1	0	0	0	0	0	0
1788	1	146.74	1	3.881769962	0.82424	11.87	0	0	0	0	0	0	0	1	0	0	0	0	0	0
1789	1	708.78	1	3.874736421	0.027174	6.15	0	0	0	0	0	0	0	0	1	0	0	0	0	0
1790	0	254.96	1	3.895487037	0.028645	8.21	0	0	0	0	0	0	0	0	1	0	0	0	0	0
1791	0	204.46	1	3.873490056	0.9361	6.14	0	0	0	0	0	0	0	0	1	0	0	0	0	0
1792	0	74.88	1	3.895080285	1.0303	8.24	0	0	0	0	0	0	0	0	1	0	0	0	0	0
1793	0	10.44	1	3.91442013	0.004456	45.27	1	0	0	0	0	0	0	0	0	0	0	0	0	0
1794	0	6.66	1	3.914619631	0.90397	45.27	1	0	0	0	0	0	0	0	0	0	0	0	0	0
1795	0	12.01	1	3.914619631	0.038746	40.27	0	1	0	0	0	0	0	0	0	0	0	0	0	0
1796	0	435.24	1	3.928093186	0.026771	41.65	0	1	0	0	0	0	0	0	0	0	0	0	0	0
1797	0	1726.19	1	3.950859029	0.026752	44.01	0	1	0	0	0	0	0	0	0	0	0	0	0	0
1798	0	5.66	1	3.914619631	1.0067	40.27	0	1	0	0	0	0	0	0	0	0	0	0	0	0
1799	1	162.11	1	3.929469919	0.91147	41.58	0	1	0	0	0	0	0	0	0	0	0	0	0	0
1800	0	604.01	1	3.952204795	0.90495	44.03	0	1	0	0	0	0	0	0	0	0	0	0	0	0
1801	0	12.24	1	3.914819093	0.019481	35.26	0	0	1	0	0	0	0	0	0	0	0	0	0	0
1802	1	2684.25	1	3.947003974	0.026843	38.61	0	0	1	0	0	0	0	0	0	0	0	0	0	0
1803	0	1308.46	1	3.974997805	0.019219	41.29	0	0	1	0	0	0	0	0	0	0	0	0	0	0
1804	0	552.36	1	3.991942629	0.018197	43.22	0	0	1	0	0	0	0	0	0	0	0	0	0	0
1805	0	3.1	1	3.914220589	1.0435	35.3	0	0	1	0	0	0	0	0	0	0	0	0	0	0
1806	0	905.7	1	3.94661765	0.92559	38.62	0	0	1	0	0	0	0	0	0	0	0	0	0	0
1807	0	465.75	1	3.973494328	0.91485	41.31	0	0	1	0	0	0	0	0	0	0	0	0	0	0
1808	0	213.46	1	3.991388561	0.91762	43.26	0	0	1	0	0	0	0	0	0	0	0	0	0	0
1809	0	3.3	1	3.914619631	0	30.26	0	0	0	1	0	0	0	0	0	0	0	0	0	0
1810	2	1216.34	1	3.94255221	0.026155	33.82	0	0	0	1	0	0	0	0	0	0	0	0	0	0
1811	0	1314.83	1	3.976873978	0.025969	37.04	0	0	0	1	0	0	0	0	0	0	0	0	0	0
1812	0	1.11	1	3.914021008	0.78475	30.3	0	0	0	1	0	0	0	0	0	0	0	0	0	0
1813	0	377.89	1	3.942164162	0.87089	33.85	0	0	0	1	0	0	0	0	0	0	0	0	0	0
1814	1	444.18	1	3.975748696	0.92823	37.08	0	0	0	1	0	0	0	0	0	0	0	0	0	0
1815	0	2.73	1	3.914819093	0.001402	25.26	0	0	0	0	1	0	0	0	0	0	0	0	0	0
1816	0	334.54	1	3.948354935	0.022089	28.55	0	0	0	0	1	0	0	0	0	0	0	0	0	0
1817	1	256.21	1	3.976873978	0.03164	32.03	0	0	0	0	1	0	0	0	0	0	0	0	0	0
1818	0	0.08	1	3.912822686	0.6	25.36	0	0	0	0	1	0	0	0	0	0	0	0	0	0
1819	0	102.54	1	3.946810831	1.1222	28.61	0	0	0	0	1	0	0	0	0	0	0	0	0	0
1820	0	70.93	1	3.980055416	0.97768	31.88	0	0	0	0	1	0	0	0	0	0	0	0	0	0
1821	0	6.58	1	3.914819093	0.070891	20.25	0	0	0	0	0	1	0	0	0	0	0	0	0	0
1822	0	780.61	1	3.950859029	0.039052	23.41	0	0	0	0	0	1	0	0	0	0	0	0	0	0
1823	0	367.12	1	3.982108613	0.038607	26.77	0	0	0	0	0	1	0	0	0	0	0	0	0	0
1824	0	1.05	1	3.915217896	0.6962	20.24	0	0	0	0	0	1	0	0	0	0	0	0	0	0
1825	0	140.75	1	3.949896658	0.82627	23.47	0	0	0	0	0	1	0	0	0	0	0	0	0	0
1826	0	81.54	1	3.979307752	0.90924	26.87	0	0	0	0	0	1	0	0	0	0	0	0	0	0
1827	0	3.15	1	3.914220589	0.027269	15.29	0	0	0	0	0	0	1	0	0	0	0	0	0	0
1828	2	777.31	1	3.946810831	0.023632	18.61	0	0	0	0	0	0	1	0	0	0	0	0	0	0
1829	0	580.6	1	3.978746637	0.022467	21.93	0	0	0	0	0	0	1	0	0	0	0	0	0	0
1830	0	1.46	1	3.914619631	0.80525	15.27	0	0	0	0	0	0	1	0	0	0	0	0	0	0
1831	0	187.8	1	3.950666629	0.91907	18.43	0	0	0	0	0	0	1	0	0	0	0	0	0	0
1832	0	90.74	1	3.982295058	0.91164	21.76	0	0	0	0	0	0	1	0	0	0	0	0	0	0
1833	0	5.51	1	3.914819093	0.004674	10.26	0	0	0	0	0	0	0	1	0	0	0	0	0	0
1834	2	903.58	1	3.948162052	0.025168	13.53	0	0	0	0	0	0	0	1	0	0	0	0	0	0
1835	0	577.2	1	3.979868552	0.029856	16.89	0	0	0	0	0	0	0	1	0	0	0	0	0	0
1836	0	0.72	1	3.914220589	0.74419	10.29	0	0	0	0	0	0	0	1	0	0	0	0	0	0
1837	0	203.75	1	3.94719708	0.79125	13.6	0	0	0	0	0	0	0	1	0	0	0	0	0	0
1838	1	134.39	1	3.979868552	0.8042	16.83	0	0	0	0	0	0	0	1	0	0	0	0	0	0
1839	0	272.09	1	3.928486731	0.029848	6.57	0	0	0	0	0	0	0	0	1	0	0	0	0	0
1840	1	1010.09	1	3.952588967	0.02807	9.05	0	0	0	0	0	0	0	0	1	0	0	0	0	0
1841	0	822.41	1	3.979681654	0.027998	11.86	0	0	0	0	0	0	0	0	1	0	0	0	0	0
1842	0	68.3	1	3.927502576	0.80812	6.63	0	0	0	0	0	0	0	0	1	0	0	0	0	0
1843	0	265.92	1	3.951820475	0.88951	9.06	0	0	0	0	0	0	0	0	1	0	0	0	0	0
1844	0	233.94	1	3.979494721	0.9848	11.9	0	0	0	0	0	0	0	0	1	0	0	0	0	0
1845	2	874.72	1	3.970669201	0.033657	6.17	0	0	0	0	0	0	0	0	0	1	0	0	0	0
1846	0	355.08	1	3.991388561	0.034702	8.26	0	0	0	0	0	0	0	0	0	1	0	0	0	0
1847	0	254.85	1	3.971800209	0.91355	6.16	0	0	0	0	0	0	0	0	0	1	0	0	0	0
1848	0	99.26	1	3.991573284	0.88617	8.26	0	0	0	0	0	0	0	0	0	1	0	0	0	0
1849	0	8.26	1	4.009512627	0.042931	45.28	0	1	0	0	0	0	0	0	0	0	0	0	0	0
1850	0	4.35	1	4.009694033	1.019	45.27	0	1	0	0	0	0	0	0	0	0	0	0	0	0
1851	0	12.2	1	4.009875406	0.019399	40.26	0	0	1	0	0	0	0	0	0	0	0	0	0	0
1852	0	500.35	1	4.02123609	0.034357	41.67	0	0	1	0	0	0	0	0	0	0	0	0	0	0
1853	1	1981.25	1	4.042875814	0.024232	44	0	0	1	0	0	0	0	0	0	0	0	0	0	0
1854	0	3.08	1	4.009331188	1.0434	40.3	0	0	1	0	0	0	0	0	0	0	0	0	0	0
1855	0	162.31	1	4.021773869	0.93219	41.64	0	0	1	0	0	0	0	0	0	0	0	0	0	0
1856	0	670.14	1	4.041822443	0.91994	44.01	0	0	1	0	0	0	0	0	0	0	0	0	0	0
1857	0	3.34	1	4.009694033	0	35.26	0	0	0	1	0	0	0	0	0	0	0	0	0	0
1858	2	1164.68	1	4.035125203	0.026614	38.83	0	0	0	1	0	0	0	0	0	0	0	0	0	0
1859	0	813.73	1	4.059062748	0.026956	41.34	0	0	0	1	0	0	0	0	0	0	0	0	0	0
1860	0	450.9	1	4.079230924	0.025454	43.29	0	0	0	1	0	0	0	0	0	0	0	0	0	0
1861	0	1.13	1	4.009149716	0.78531	35.3	0	0	0	1	0	0	0	0	0	0	0	0	0	0
1862	0	358.08	1	4.034948352	0.86936	38.85	0	0	0	1	0	0	0	0	0	0	0	0	0	0
1863	2	257.71	1	4.057334737	0.92132	41.36	0	0	0	1	0	0	0	0	0	0	0	0	0	0
1864	1	149.33	1	4.079230924	0.92241	43.29	0	0	0	1	0	0	0	0	0	0	0	0	0	0
1865	0	2.72	1	4.009875406	0.001306	30.26	0	0	0	0	1	0	0	0	0	0	0	0	0	0
1866	0	319.2	1	4.04041622	0.022537	33.54	0	0	0	0	1	0	0	0	0	0	0	0	0	0
1867	1	241.94	1	4.066116541	0.026025	37.02	0	0	0	0	1	0	0	0	0	0	0	0	0	0
1868	0	0.08	1	4.008060194	0.6	30.36	0	0	0	0	1	0	0	0	0	0	0	0	0	0
1869	0	96.13	1	4.038303171	1.124	33.61	0	0	0	0	1	0	0	0	0	0	0	0	0	0
1870	0	67.11	1	4.069026754	0.97508	36.89	0	0	0	0	1	0	0	0	0	0	0	0	0	0
1871	0	6.56	1	4.009875406	0.070914	25.25	0	0	0	0	0	1	0	0	0	0	0	0	0	0
1872	0	757.88	1	4.042700329	0.038076	28.41	0	0	0	0	0	1	0	0	0	0	0	0	0	0
1873	0	344.47	1	4.071246511	0.041159	31.74	0	0	0	0	0	1	0	0	0	0	0	0	0	0
1874	0	1.04	1	4.010238053	0.69626	25.24	0	0	0	0	0	1	0	0	0	0	0	0	0	0
1875	0	136.3	1	4.041646773	0.83038	28.44	0	0	0	0	0	1	0	0	0	0	0	0	0	0
1876	0	72.83	1	4.069710281	0.93538	31.84	0	0	0	0	0	1	0	0	0	0	0	0	0	0
1877	0	3	1	4.009331188	0.028519	20.28	0	0	0	0	0	0	1	0	0	0	0	0	0	0
1878	2	743.32	1	4.039008017	0.024206	23.6	0	0	0	0	0	0	1	0	0	0	0	0	0	0
1879	2	545.6	1	4.068000587	0.02115	26.92	0	0	0	0	0	0	1	0	0	0	0	0	0	0
1880	0	1.45	1	4.009694033	0.80499	20.27	0	0	0	0	0	0	1	0	0	0	0	0	0	0
1881	0	181.32	1	4.041646773	0.93131	23.41	0	0	0	0	0	0	1	0	0	0	0	0	0	0
1882	0	89.98	1	4.071246511	0.91196	26.76	0	0	0	0	0	0	1	0	0	0	0	0	0	0
1883	0	5.3	1	4.009875406	0.005007	15.26	0	0	0	0	0	0	0	1	0	0	0	0	0	0
1884	1	857.78	1	4.040240303	0.023092	18.53	0	0	0	0	0	0	0	1	0	0	0	0	0	0
1885	1	531.97	1	4.068855799	0.027448	21.86	0	0	0	0	0	0	0	1	0	0	0	0	0	0
1886	0	0.73	1	4.009331188	0.74413	15.29	0	0	0	0	0	0	0	1	0	0	0	0	0	0
1887	0	181.2	1	4.038831852	0.80249	18.57	0	0	0	0	0	0	0	1	0	0	0	0	0	0
1888	0	113.5	1	4.069026754	0.81556	21.84	0	0	0	0	0	0	0	1	0	0	0	0	0	0
1889	0	9.38	1	4.009875406	0.011345	10.25	0	0	0	0	0	0	0	0	1	0	0	0	0	0
1890	1	1175.82	1	4.039712367	0.02729	13.54	0	0	0	0	0	0	0	0	1	0	0	0	0	0
1891	1	758.67	1	4.069368576	0.028498	16.87	0	0	0	0	0	0	0	0	1	0	0	0	0	0
1892	0	1.79	1	4.009875406	0.84393	10.25	0	0	0	0	0	0	0	0	1	0	0	0	0	0
1893	0	311.93	1	4.039536326	0.8768	13.58	0	0	0	0	0	0	0	0	1	0	0	0	0	0
1894	0	215.03	1	4.068855799	0.99371	16.9	0	0	0	0	0	0	0	0	1	0	0	0	0	0
1895	1	220.49	1	4.021415382	0.022195	6.61	0	0	0	0	0	0	0	0	0	1	0	0	0	0
1896	0	1040.26	1	4.040767961	0.029743	9.09	0	0	0	0	0	0	0	0	0	1	0	0	0	0
1897	3	1020.19	1	4.067658297	0.032235	11.93	0	0	0	0	0	0	0	0	0	1	0	0	0	0
1898	0	70.16	1	4.020698022	0.89013	6.64	0	0	0	0	0	0	0	0	0	1	0	0	0	0
1899	0	310.5	1	4.041471073	0.9098	9.07	0	0	0	0	0	0	0	0	0	1	0	0	0	0
1900	1	294.49	1	4.068000587	0.90086	11.9	0	0	0	0	0	0	0	0	0	1	0	0	0	0
1901	0	659.89	1	4.060960118	0.023175	6.15	0	0	0	0	0	0	0	0	0	0	1	0	0	0
1902	0	268.02	1	4.079569277	0.025518	8.28	0	0	0	0	0	0	0	0	0	0	1	0	0	0
1903	0	202.17	1	4.059925635	0.90409	6.16	0	0	0	0	0	0	0	0	0	0	1	0	0	0
1904	0	89.57	1	4.078723181	0.9186	8.31	0	0	0	0	0	0	0	0	0	0	1	0	0	0
1905	0	7.38	1	4.096508885	0.031255	45.26	0	0	1	0	0	0	0	0	0	0	0	0	0	0
1906	0	1.77	1	4.096342565	1.0644	45.28	0	0	1	0	0	0	0	0	0	0	0	0	0	0
1907	0	2.95	1	4.096508885	0	40.27	0	0	0	1	0	0	0	0	0	0	0	0	0	0
1908	0	145.29	1	4.10643781	0.027855	41.69	0	0	0	1	0	0	0	0	0	0	0	0	0	0
1909	2	874.63	1	4.120986493	0.025892	44.09	0	0	0	1	0	0	0	0	0	0	0	0	0	0
1910	0	0.81	1	4.096009842	0.81182	40.29	0	0	0	1	0	0	0	0	0	0	0	0	0	0
1911	0	43.61	1	4.107918682	0.81844	41.62	0	0	0	1	0	0	0	0	0	0	0	0	0	0
1912	0	261.89	1	4.120174739	0.87405	44.13	0	0	0	1	0	0	0	0	0	0	0	0	0	0
1913	0	2.75	1	4.096675178	0.001592	35.26	0	0	0	0	1	0	0	0	0	0	0	0	0	0
1914	0	303.51	1	4.124873767	0.021679	38.52	0	0	0	0	1	0	0	0	0	0	0	0	0	0
1915	0	145.47	1	4.141864078	0.023304	41.31	0	0	0	0	1	0	0	0	0	0	0	0	0	0
1916	0	83.09	1	4.159664028	0.024379	43.33	0	0	0	0	1	0	0	0	0	0	0	0	0	0
1917	0	0.08	1	4.095011007	0.6	35.36	0	0	0	0	1	0	0	0	0	0	0	0	0	0
1918	0	85.81	1	4.123093976	1.1557	38.63	0	0	0	0	1	0	0	0	0	0	0	0	0	0
1919	0	41.56	1	4.146462516	1.0086	41.27	0	0	0	0	1	0	0	0	0	0	0	0	0	0
1920	0	17.33	1	4.161379964	0.89064	43.23	0	0	0	0	1	0	0	0	0	0	0	0	0	0
1921	0	6.14	1	4.096675178	0.07549	30.25	0	0	0	0	0	1	0	0	0	0	0	0	0	0
1922	1	711.11	1	4.126489016	0.03874	33.4	0	0	0	0	0	1	0	0	0	0	0	0	0	0
1923	2	321.04	1	4.153242203	0.03779	36.74	0	0	0	0	0	1	0	0	0	0	0	0	0	0
1924	0	1.04	1	4.09700768	0.69632	30.24	0	0	0	0	0	1	0	0	0	0	0	0	0	0
1925	1	120.22	1	4.124873767	0.83856	33.43	0	0	0	0	0	1	0	0	0	0	0	0	0	0
1926	1	57.39	1	4.152927886	0.97071	36.72	0	0	0	0	0	1	0	0	0	0	0	0	0	0
1927	0	2.74	1	4.096176217	0.031169	25.29	0	0	0	0	0	0	1	0	0	0	0	0	0	0
1928	1	681.6	1	4.123255906	0.023718	28.6	0	0	0	0	0	0	1	0	0	0	0	0	0	0
1929	3	494.97	1	4.150094577	0.019896	31.92	0	0	0	0	0	0	1	0	0	0	0	0	0	0
1930	0	1.07	1	4.096176217	0.91333	25.29	0	0	0	0	0	0	1	0	0	0	0	0	0	0
1931	0	169.34	1	4.126004715	0.95061	28.45	0	0	0	0	0	0	1	0	0	0	0	0	0	0
1932	0	82.03	1	4.153556422	0.90036	31.73	0	0	0	0	0	0	1	0	0	0	0	0	0	0
1933	0	4.83	1	4.096508885	0	20.26	0	0	0	0	0	0	0	1	0	0	0	0	0	0
1934	2	781.88	1	4.124226937	0.020992	23.5	0	0	0	0	0	0	0	1	0	0	0	0	0	0
1935	3	483.6	1	4.150882413	0.029128	26.88	0	0	0	0	0	0	0	1	0	0	0	0	0	0
1936	0	0.73	1	4.096176217	0.74415	20.29	0	0	0	0	0	0	0	1	0	0	0	0	0	0
1937	1	154.74	1	4.122608027	0.81066	23.57	0	0	0	0	0	0	0	1	0	0	0	0	0	0
1938	0	103.99	1	4.150882413	0.81114	26.83	0	0	0	0	0	0	0	1	0	0	0	0	0	0
1939	0	8.48	1	4.096675178	0.009428	15.25	0	0	0	0	0	0	0	0	1	0	0	0	0	0
1940	3	1079.47	1	4.123741539	0.021533	18.54	0	0	0	0	0	0	0	0	1	0	0	0	0	0
1941	6	684.99	1	4.151039906	0.024339	21.87	0	0	0	0	0	0	0	0	1	0	0	0	0	0
1942	0	1.8	1	4.096675178	0.84392	15.25	0	0	0	0	0	0	0	0	1	0	0	0	0	0
1943	0	293.91	1	4.123741539	0.87135	18.54	0	0	0	0	0	0	0	0	1	0	0	0	0	0
1944	2	192.8	1	4.150567353	1.0013	21.9	0	0	0	0	0	0	0	0	1	0	0	0	0	0
1945	0	4.77	1	4.096508885	0.022248	10.27	0	0	0	0	0	0	0	0	0	1	0	0	0	0
1946	5	1125.73	1	4.121959729	0.029499	13.66	0	0	0	0	0	0	0	0	0	1	0	0	0	0
1947	3	900.37	1	4.149621578	0.032222	16.95	0	0	0	0	0	0	0	0	0	1	0	0	0	0
1948	0	1.03	1	4.096675178	0.84213	10.26	0	0	0	0	0	0	0	0	0	1	0	0	0	0
1949	0	339.95	1	4.121959729	0.90473	13.64	0	0	0	0	0	0	0	0	0	1	0	0	0	0
1950	0	259.06	1	4.149936936	0.89055	16.9	0	0	0	0	0	0	0	0	0	1	0	0	0	0
1951	1	194.02	1	4.106931678	0.040897	6.62	0	0	0	0	0	0	0	0	0	0	1	0	0	0
1952	0	799.51	1	4.126327608	0.027917	9.07	0	0	0	0	0	0	0	0	0	0	1	0	0	0
1953	4	728.41	1	4.149779269	0.024654	11.92	0	0	0	0	0	0	0	0	0	0	1	0	0	0
1954	2	53.6	1	4.106108429	0.9822	6.66	0	0	0	0	0	0	0	0	0	0	1	0	0	0
1955	1	235.38	1	4.125681718	0.9205	9.09	0	0	0	0	0	0	0	0	0	0	1	0	0	0
1956	0	234.35	1	4.148832748	0.89606	11.95	0	0	0	0	0	0	0	0	0	0	1	0	0	0
1957	0	533.62	1	4.142181892	0.034011	6.17	0	0	0	0	0	0	0	0	0	0	0	1	0	0
1958	0	225.87	1	4.161068194	0.027935	8.25	0	0	0	0	0	0	0	0	0	0	0	1	0	0
1959	0	167.6	1	4.144562278	0.9302	6.17	0	0	0	0	0	0	0	0	0	0	0	1	0	0
1960	0	58.97	1	4.161691636	0.97583	8.21	0	0	0	0	0	0	0	0	0	0	0	1	0	0
1961	0	1.85	1	4.176231722	0	45.25	0	0	0	1	0	0	0	0	0	0	0	0	0	0
1962	0	0.4	1	4.176385273	0.64608	45.27	0	0	0	1	0	0	0	0	0	0	0	0	0	0
1963	0	2.48	1	4.176385273	0.001655	40.26	0	0	0	0	1	0	0	0	0	0	0	0	0	0
1964	0	64.44	1	4.187834905	0.021829	41.58	0	0	0	0	1	0	0	0	0	0	0	0	0	0
1965	0	207.31	1	4.206333064	0.024204	44	0	0	0	0	1	0	0	0	0	0	0	0	0	0
1966	0	0.08	1	4.175002465	0.6	40.36	0	0	0	0	1	0	0	0	0	0	0	0	0	0
1967	0	15.64	1	4.185403293	1.2433	41.68	0	0	0	0	1	0	0	0	0	0	0	0	0	0
1968	0	60.83	1	4.203946072	1.1086	43.98	0	0	0	0	1	0	0	0	0	0	0	0	0	0
1969	0	5.84	1	4.1765388	0.080077	35.25	0	0	0	0	0	1	0	0	0	0	0	0	0	0
1970	1	639.3	1	4.203946072	0.039568	38.39	0	0	0	0	0	1	0	0	0	0	0	0	0	0
1971	1	217.08	1	4.226541732	0.033086	41.24	0	0	0	0	0	1	0	0	0	0	0	0	0	0
1972	0	67.91	1	4.23598879	0.059333	43.26	0	0	0	0	0	1	0	0	0	0	0	0	0	0
1973	0	0.71	1	4.176845784	0.6	35.25	0	0	0	0	0	1	0	0	0	0	0	0	0	0
1974	0	108.95	1	4.203647297	0.84807	38.46	0	0	0	0	0	1	0	0	0	0	0	0	0	0
1975	0	39.92	1	4.226395693	0.96712	41.3	0	0	0	0	0	1	0	0	0	0	0	0	0	0
1976	0	9.44	1	4.23757873	1.0033	43.17	0	0	0	0	0	1	0	0	0	0	0	0	0	0
1977	0	2.36	1	4.175924549	0.036068	30.3	0	0	0	0	0	0	1	0	0	0	0	0	0	0
1978	1	623.59	1	4.201104099	0.02325	33.6	0	0	0	0	0	0	1	0	0	0	0	0	0	0
1979	1	452.02	1	4.225811325	0.021764	36.91	0	0	0	0	0	0	1	0	0	0	0	0	0	0
1980	0	1.06	1	4.176078147	0.91307	30.29	0	0	0	0	0	0	1	0	0	0	0	0	0	0
1981	0	162.65	1	4.203348433	0.95906	33.45	0	0	0	0	0	0	1	0	0	0	0	0	0	0
1982	0	79.96	1	4.229021132	0.89256	36.74	0	0	0	0	0	0	1	0	0	0	0	0	0	0
1983	0	4.73	1	4.1765388	0	25.26	0	0	0	0	0	0	0	1	0	0	0	0	0	0
1984	1	687.8	1	4.202152082	0.023858	28.52	0	0	0	0	0	0	0	1	0	0	0	0	0	0
1985	2	425.24	1	4.226249633	0.032739	31.87	0	0	0	0	0	0	0	1	0	0	0	0	0	0
1986	0	0.69	1	4.176078147	0.74157	25.28	0	0	0	0	0	0	0	1	0	0	0	0	0	0
1987	0	117.48	1	4.199455047	0.8043	28.64	0	0	0	0	0	0	0	1	0	0	0	0	0	0
1988	0	85.86	1	4.226833745	0.80174	31.89	0	0	0	0	0	0	0	1	0	0	0	0	0	0
1989	0	7.61	1	4.1765388	0.010467	20.25	0	0	0	0	0	0	0	0	1	0	0	0	0	0
1990	4	939.38	1	4.201553369	0.017454	23.53	0	0	0	0	0	0	0	0	1	0	0	0	0	0
1991	1	597.31	1	4.226541732	0.022136	26.86	0	0	0	0	0	0	0	0	1	0	0	0	0	0
1992	0	1.69	1	4.176692304	0.85296	20.25	0	0	0	0	0	0	0	0	1	0	0	0	0	0
1993	1	242.37	1	4.200804473	0.87973	23.56	0	0	0	0	0	0	0	0	1	0	0	0	0	0
1994	1	161.31	1	4.226395693	1.0093	26.87	0	0	0	0	0	0	0	0	1	0	0	0	0	0
1995	0	3.94	1	4.176231722	0.027409	15.27	0	0	0	0	0	0	0	0	0	1	0	0	0	0
1996	2	957.55	1	4.199605073	0.031695	18.66	0	0	0	0	0	0	0	0	0	1	0	0	0	0
1997	4	761.99	1	4.225080384	0.034083	21.95	0	0	0	0	0	0	0	0	0	1	0	0	0	0
1998	0	1.04	1	4.1765388	0.8448	15.26	0	0	0	0	0	0	0	0	0	1	0	0	0	0
1999	1	288.42	1	4.199455047	0.89191	18.64	0	0	0	0	0	0	0	0	0	1	0	0	0	0
[truncated: 1,012 more rows]
