# Supplementary material for: Reanalysis of cancer mortality in Japanese A-bomb survivors exposed to low doses of radiation: bootstrap and simulation methods
Source: Environ Health. 2009 Dec 9;8:56. doi: 10.1186/1476-069X-8-56 (PMC2799447; doi:10.1186/1476-069X-8-56)
Supplement: Additional file 1 — Contains index file for downloading 4 Tables, 3 Code Files, 2 Commentary Files, and 5 Data Files. [file 1476-069X-8-56-S1.ZIP › theta1.txt]

#null: beta1=0, sigma1=0, tau1=1

 "theta1"
"1" -18.1304731683597
"2" -0.835793193500241
"3" 3.1096933279741
"4" -1.04924328111548
"5" -0.76906070591228
"6" -1.09395925025189
"7" -0.687052203630754
"8" -0.271194851719964
"9" -0.311074709221858
"10" -0.287319338660383
"11" 0.200035874523544
"12" 0.149175627329668
"13" 0.291954525785579
"14" 0.398606609592493
"15" 0.372014211113048
"16" 0.448622485907908
"17" 0.161815565918656
