# Supplementary material for: Reanalysis of cancer mortality in Japanese A-bomb survivors exposed to low doses of radiation: bootstrap and simulation methods
Source: Environ Health. 2009 Dec 9;8:56. doi: 10.1186/1476-069X-8-56 (PMC2799447; doi:10.1186/1476-069X-8-56)
Supplement: Additional file 1 — Contains index file for downloading 4 Tables, 3 Code Files, 2 Commentary Files, and 5 Data Files. [file 1476-069X-8-56-S1.ZIP › theta2.txt]

#null: fullfit beta1=0.45849085, sigma1=119.95993465, tau1=82.66754681

  "theta2"
"1" -16.7271927874549
"2" -0.815986921544064
"3" 2.76459621406306
"4" -1.55364384216719
"5" -1.25208980795245
"6" -1.56232682886849
"7" -1.11679839164713
"8" -0.67357902435633
"9" -0.659447857246395
"10" -0.637312896427857
"11" -0.140451504121116
"12" -0.150479867011439
"13" 0.0079005513981363
"14" 0.150953421314410
"15" 0.165577835138445
"16" 0.300808255972814
"17" 0.0967012010742719
