# Supplementary material for: Reanalysis of cancer mortality in Japanese A-bomb survivors exposed to low doses of radiation: bootstrap and simulation methods
Source: Environ Health. 2009 Dec 9;8:56. doi: 10.1186/1476-069X-8-56 (PMC2799447; doi:10.1186/1476-069X-8-56)
Supplement: Additional file 1 — Contains index file for downloading 4 Tables, 3 Code Files, 2 Commentary Files, and 5 Data Files. [file 1476-069X-8-56-S1.ZIP › S4.xls]

## Sheet: S4
	f	b0	N	qlrt1(.95)	s1	r1	qgamma1(.95)	KS(lrt1,chisq(1))	KS(lrt1,gamma)	qlrt2(.95)	s2	r2	qgamma2(.95)	KS(lrt2,chisq(2))	KS(lrt2,gamma)
stom	11.89	0	1000	4.066	0.499	0.479	4.005	D=0.022 p=0.721	D=0.015 p=0.910	7.179	1.939	0.654	7.101	D=0.266 p=0.000	D=0.025 p=0.157
stom	11.89	-0.473	500	2.534	0.575	0.764	2.751	D=0.082 p=0.002	D=0.056 p=0.003	6.56	1.57	0.595	6.767	D=0.185 p=0.000	D=0.028 p=0.505
stom	11.89	-0.339	500	4.025	0.454	0.448	4.032	D=0.036 p=0.553	D=0.030 p=0.421	6.413	1.81	0.681	6.512	D=0.204 p=0.000	D=0.027 p=0.567
stom	11.89	-0.238	500	4.25	0.462	0.45	4.057	D=0.031 p=0.720	D=0.031 p=0.374	7.542	1.737	0.635	6.792	D=0.210 p=0.000	D=0.045 p=0.018
stom	11.89	-0.111	500	3.347	0.471	0.547	3.378	D=0.068 p=0.021	D=0.030 p=0.408	7.262	1.569	0.567	7.101	D=0.197 p=0.000	D=0.048 p=0.012
stom	11.89	-0.059	500	3.784	0.548	0.539	3.78	D=0.035 p=0.563	D=0.024 p=0.727	6.484	1.983	0.734	6.424	D=0.230 p=0.000	D=0.031 p=0.315
stom	11.89	0.121	500	4.198	0.487	0.485	3.894	D=0.032 p=0.671	D=0.030 p=0.441	7.51	1.696	0.583	7.276	D=0.220 p=0.000	D=0.045 p=0.023
stom	11.89	0.363	500	3.541	0.479	0.494	3.783	D=0.033 p=0.662	D=0.025 p=0.675	6.341	1.931	0.747	6.202	D=0.206 p=0.000	D=0.037 p=0.108
stom	11.89	0.582	500	4.044	0.548	0.471	4.32	D=0.079 p=0.004	D=0.039 p=0.103	6.632	1.784	0.649	6.767	D=0.216 p=0.000	D=0.024 p=0.721
stom	11.89	1.486	500	3.503	0.513	0.555	3.516	D=0.035 p=0.569	D=0.029 p=0.483	6.681	1.762	0.69	6.305	D=0.195 p=0.000	D=0.035 p=0.186
stom	11.89	2.965	500	3.636	0.501	0.525	3.665	D=0.034 p=0.592	D=0.025 p=0.718	6.349	1.628	0.657	6.28	D=0.162 p=0.000	D=0.026 p=0.607
stom	11.89	6.185	500	3.739	0.43	0.483	3.607	D=0.053 p=0.117	D=0.032 p=0.321	6.327	1.382	0.569	6.506	D=0.123 p=0.000	D=0.035 p=0.166
liver	36.9	0	1000	3.523	0.52	0.536	3.672	D=0.032 p=0.273	D=0.033 p=0.020	6.398	1.944	0.711	6.549	D=0.218 p=0.000	D=0.020 p=0.494
liver	36.9	-0.435	500	3.645	0.481	0.481	3.895	D=0.035 p=0.581	D=0.029 p=0.485	6.758	1.741	0.675	6.397	D=0.177 p=0.000	D=0.035 p=0.146
liver	36.9	0.156	500	3.652	0.49	0.515	3.68	D=0.039 p=0.446	D=0.024 p=0.735	6.779	1.85	0.681	6.603	D=0.226 p=0.000	D=0.017 p=0.993
liver	36.9	7.297	500	3.575	0.44	0.475	3.72	D=0.040 p=0.400	D=0.037 p=0.143	6.501	1.256	0.601	5.786	D=0.082 p=0.002	D=0.058 p=0.000
lung	13.6	0	1000	3.924	0.509	0.502	3.87	D=0.021 p=0.757	D=0.028 p=0.101	6.84	2.06	0.708	6.838	D=0.254 p=0.000	D=0.037 p=0.004
lung	13.6	-0.456	500	2.656	0.55	0.766	2.667	D=0.106 p=0.000	D=0.072 p=0.000	5.955	2.191	0.812	6.221	D=0.243 p=0.000	D=0.034 p=0.181
lung	13.6	0.506	500	4.214	0.486	0.46	4.102	D=0.026 p=0.885	D=0.029 p=0.464	7.418	1.844	0.648	6.93	D=0.248 p=0.000	D=0.045 p=0.020
lung	13.6	5.283	500	3.778	0.459	0.49	3.706	D=0.039 p=0.419	D=0.026 p=0.629	6.827	2.031	0.727	6.594	D=0.243 p=0.000	D=0.037 p=0.107
panc	11.86	0	1000	3.825	0.506	0.519	3.731	D=0.017 p=0.927	D=0.015 p=0.892	7.372	1.946	0.687	6.781	D=0.247 p=0.000	D=0.040 p=0.001
panc	11.86	-0.471	500	2.224	0.567	0.934	2.228	D=0.152 p=0.000	D=0.039 p=0.108	7.058	1.646	0.593	7.007	D=0.192 p=0.000	D=0.041 p=0.051
panc	11.86	0.766	500	3.637	0.513	0.533	3.667	D=0.041 p=0.358	D=0.035 p=0.195	7.169	1.936	0.675	6.875	D=0.249 p=0.000	D=0.025 p=0.658
panc	11.86	4.066	500	4.057	0.491	0.492	3.862	D=0.034 p=0.609	D=0.035 p=0.200	6.426	1.905	0.711	6.456	D=0.217 p=0.000	D=0.035 p=0.151
leuk	23.66	0	1000	3.917	0.502	0.481	4.002	D=0.033 p=0.223	D=0.022 p=0.327	6.001	1.742	0.747	5.785	D=0.152 p=0.000	D=0.030 p=0.045
leuk	23.66	-0.314	500	3.133	0.565	0.607	3.423	D=0.032 p=0.701	D=0.018 p=0.969	5.232	2.082	0.913	5.341	D=0.189 p=0.000	D=0.032 p=0.277
leuk	23.66	0.691	500	3.624	0.509	0.522	3.724	D=0.037 p=0.504	D=0.036 p=0.158	6.269	1.729	0.737	5.83	D=0.167 p=0.000	D=0.051 p=0.005
leuk	23.66	4.735	500	3.725	0.502	0.525	3.665	D=0.033 p=0.653	D=0.034 p=0.255	5.83	1.448	0.654	5.832	D=0.106 p=0.000	D=0.036 p=0.136
Notes
f: latency
fitted values (b0,s0,t0) = (bˆ,sˆ,tˆ) in bold
N: number of simulations
lrt1: simulated LRT* for the hypothesis H0: s = 0 and b = b0 vs. the alternative s = 0 and b ¹ b0, if H0 holds. s1 and r1 are shape and rate parameters for the fitted gamma distribution for lrt1
lrt2: simulated LRT* for the hypothesis s = 0 vs. the alternative s ¹ 0, if H0: s = 0 and b = b0 holds. s2 and r2 are shape and rate parameters for the fitted gamma distribution for lrt2
note that lrt1+lrt2 = simulated LRT* for the hypothesis H0: (b,s,t) = (b0,0,t0) vs. the alternative H1: (b,s,t) ≠ (b0,0,t0), if H0 holds, as in additional file 1 Table S2, where t0 is arbitrary.
qlrt1(.95): 95th percentile of lrt1, likewise qlrt2(0.95)
s1 and r1: shape and rate parameters of the fitted gamma distribution for lrt1, likewise s2 and r2
qgamma1(.95): 95th percentile of fitted gamma distribution for lrt1, likewise qgamma2(0.95)
KS(lrt1, chisq(1)): Kolmogorov-Smirnov 1-sample test of lrt1 against c2 on 1 d.f. D is the test statistic, p the probability of exceeding this value of D if the sample was drawn from c2 on 3 d.f.
KS(lrt1, gamma): Kolmogorov-Smirnov 1-sample test of lrt1 against the fitted gamma distribution. D is the test statistic, p the probability of exceeding D if the sample was drawn from the fitted gamma distribution and the test statistic was computed after fitting a (new) gamma distribution to the sample. p is estimated from 5000 simulations.
KS(lrt2, chisq(2)): Kolmogorov-Smirnov 1-sample test of lrt2 against c2 on 2 d.f. D is the test statistic, p the probability of exceeding this value of D if the sample was drawn from c2 on 2 d.f.
KS(lrt2, gamma): Kolmogorov-Smirnov 1-sample test of lrt2 against the fitted gamma distribution. D is the test statistic, p the probability of exceeding D if the sample was drawn from the fitted gamma distribution and the test statistic was computed after fitting a (new) gamma distribution to the sample. p is estimated from 5000 simulations.
